# Supplementary material for: Rilotumumab Resistance Acquired by Intracrine Hepatocyte Growth Factor Signaling
Source: Cancers (Basel). 2023 Jan 11;15(2):460. doi: 10.3390/cancers15020460 (PMC9857108; doi:10.3390/cancers15020460)
Supplement: Supplementary file 1 [file cancers-15-00460-s001.zip]

Archive with 5 entries (4 files):
- cancers-2110456-supplementary/
- cancers-2110456-supplementary/Cecchi et al. Raw Blots-1.pdf
- cancers-2110456-supplementary/Cecchi Table S1.xlsx
- cancers-2110456-supplementary/Cecchi Table S2.pdf
- cancers-2110456-supplementary/Cecchi Table S3.xlsx
