# Supplementary material for: Rilotumumab Resistance Acquired by Intracrine Hepatocyte Growth Factor Signaling
Source: Cancers (Basel). 2023 Jan 11;15(2):460. doi: 10.3390/cancers15020460 (PMC9857108; doi:10.3390/cancers15020460)
Supplement: Supplementary file 1 [file cancers-15-00460-s001.zip › cancers-2110456-supplementary/Cecchi Table S1.xlsx]

## Sheet: Sheet1
Table S1: IPA CORE ANALYSIS MOLECULES
Fold Change	p-value	Probe ID	Symbol	Entrez Gene Name
100	0	A_23_P78543	AP1M2	adaptor-related protein complex 1, mu 2 subunit
100	0	A_23_P157299	AEBP1	AE binding protein 1
100	2.8e-45	A_33_P3337485	CD248	CD248 molecule, endosialin
100	0	A_33_P3225046	CD34	CD34 molecule
100	0	A_23_P114299	CXCR3	chemokine (C-X-C motif) receptor 3
100	9.39e-44	A_33_P3365305	CHRNA1	cholinergic receptor, nicotinic, alpha 1 (muscle)
100	0	A_23_P26024	C15orf48	chromosome 15 open reading frame 48
100	0	A_23_P97541	C4BPA	complement component 4 binding protein, alpha
100	0	A_23_P202071	CELF2	CUGBP, Elav-like family member 2
100	4.09e-43	A_33_P3535972	CELF4	CUGBP, Elav-like family member 4
100	0	A_23_P64873	DCN	decorin
100	0	A_24_P236251	DLK1	delta-like 1 homolog (Drosophila)
100	0	A_23_P369654	EFR3B	EFR3 homolog B (S. cerevisiae)
100	0	A_33_P3253089	FAM19A1	family with sequence similarity 19 (chemokine (C-C motif)-like), member A1
100	0	A_33_P3259183	FAM78B	family with sequence similarity 78, member B
100	0	A_23_P96853	FAF1	Fas (TNFRSF6) associated factor 1
100	2.8e-44	A_23_P14769	FES	feline sarcoma oncogene
100	0	A_23_P219060	GPSM3	G-protein signaling modulator 3
100	0	A_33_P3276713	HGF	hepatocyte growth factor (hepapoietin A; scatter factor)
100	0	A_24_P223384	HIST1H2AB/HIST1H2AE	histone cluster 1, H2ae
100	9.81e-45	A_23_P81859	HIST1H2AH	histone cluster 1, H2ah
100	0	A_33_P3351851	HIST1H4A (includes others)	histone cluster 1, H4a
100	2.8e-45	A_33_P3336257	IRX1	iroquois homeobox 1
100	4.2e-45	A_23_P156025	IRX2	iroquois homeobox 2
100	0	A_33_P3364268	LBH	limb bud and heart development
100	9.81e-45	A_24_P245838	MGAT3	mannosyl (beta-1,4-)-glycoprotein beta-1,4-N-acetylglucosaminyltransferase
100	0	A_24_P297888	MTAP	methylthioadenosine phosphorylase
100	0	A_23_P216693	MLLT3	myeloid/lymphoid or mixed-lineage leukemia (trithorax homolog, Drosophila); translocated to, 3
100	0	A_33_P3281191	NID1	nidogen 1
100	4.2e-45	A_24_P160202	PANX2	pannexin 2
100	9.81e-45	A_33_P3424057	PEG3	paternally expressed 3
100	0	A_33_P3393801	PDZK1IP1	PDZK1 interacting protein 1
100	0	A_33_P3238166	PXDN	peroxidasin homolog (Drosophila)
100	0	A_33_P3268313	PGAM2	phosphoglycerate mutase 2 (muscle)
100	0	A_33_P3372666	PDGFA	platelet-derived growth factor alpha polypeptide
100	0	A_24_P772488	PLXNA4	plexin A4
100	0	A_33_P3360753	KCNQ2	potassium voltage-gated channel, KQT-like subfamily, member 2
100	0	A_23_P168403	KCNH2	potassium voltage-gated channel, subfamily H (eag-related), member 2
100	0	A_24_P173823	PBX1	pre-B-cell leukemia homeobox 1
100	0	A_24_P82032	RHOJ	ras homolog family member J
100	0	A_23_P257649	RBP1	retinol binding protein 1, cellular
100	4.06e-44	A_23_P372308	RGMA	RGM domain family, member A
100	0	A_23_P216307	RUNX1T1	runt-related transcription factor 1; translocated to, 1 (cyclin D-related)
100	0	A_23_P121926	SEPP1	selenoprotein P, plasma, 1
100	0	A_23_P100660	SERPINF1	serpin peptidase inhibitor, clade F (alpha-2 antiplasmin, pigment epithelium derived factor), member 1
100	0	A_23_P48988	SH3GL3	SH3-domain GRB2-like 3
100	0	A_33_P3288329	SORBS1	sorbin and SH3 domain containing 1
100	1.26e-44	A_33_P3257784	TSPAN17	tetraspanin 17
100	0	A_23_P142872	TCF7L1	transcription factor 7-like 1 (T-cell specific, HMG-box)
100	0	A_24_P95154	TUSC3	tumor suppressor candidate 3
100	0	A_32_P46603	VWA3B	von Willebrand factor A domain containing 3B
96.993	0	A_23_P129856	HIC1	hypermethylated in cancer 1
95.144	3.08e-44	A_33_P3267118	EIF4G3	eukaryotic translation initiation factor 4 gamma, 3
94.555	0	A_23_P383227	S100A1	S100 calcium binding protein A1
93.895	0	A_33_P3315906	PTP4A3	protein tyrosine phosphatase type IVA, member 3
92.612	0	A_24_P343621	ECHDC3	enoyl CoA hydratase domain containing 3
88.009	0	A_33_P3383861	LOC646471	uncharacterized LOC646471
87.756	0	A_33_P3243618	GPR137B	G protein-coupled receptor 137B
87.027	0	A_23_P345220	SH3PXD2A	SH3 and PX domains 2A
85.525	0	A_32_P232214	TRABD2B	TraB domain containing 2B
84.219	6.42e-42	A_33_P3366336	SBK1	SH3-binding domain kinase 1
82.634	0	A_23_P409093	ANO4	anoctamin 4
81.36	0	A_24_P91094	RUNDC3A	RUN domain containing 3A
75.328	4.62e-44	A_33_P3380751	ST8SIA1	ST8 alpha-N-acetyl-neuraminide alpha-2,8-sialyltransferase 1
75.271	0	A_32_P53524	NTN1	netrin 1
74.819	0	A_24_P319736	MEIS1	Meis homeobox 1
72.603	0	A_24_P217848	HIST1H2AM (includes others)	histone cluster 1, H2ag
68.111	0	A_23_P153867	CERS4	ceramide synthase 4
67.635	0	A_33_P3258362	HBA1/HBA2	hemoglobin, alpha 1
66.671	0	A_33_P3301514	NRCAM	neuronal cell adhesion molecule
65.715	0	A_33_P3386775	ADAM11	ADAM metallopeptidase domain 11
65.442	4.62e-44	A_23_P300033	PDGFRA	platelet-derived growth factor receptor, alpha polypeptide
65.19	0	A_33_P3243069	KIAA0040	KIAA0040
62.324	1.3e-43	A_24_P911676	SOX4	SRY (sex determining region Y)-box 4
61.079	0	A_23_P83498	IGF2BP1	insulin-like growth factor 2 mRNA binding protein 1
60.191	0	A_33_P3344086	HIST1H2AJ	histone cluster 1, H2aj
59.776	0	A_33_P3395647	LRRC37BP1	leucine rich repeat containing 37B pseudogene 1
57.949	0	A_33_P3333360	CDIP1	cell death-inducing p53 target 1
56.484	0	A_24_P68631	HIST2H2AB	histone cluster 2, H2ab
55.542	0	A_33_P3394868	SMIM1	small integral membrane protein 1
54.826	0	A_23_P372368	BRWD1-IT2	BRWD1 intronic transcript 2 (non-protein coding)
52.695	0	A_33_P3209591	AQP3	aquaporin 3 (Gill blood group)
52.413	0	A_33_P3280811	TTC16	tetratricopeptide repeat domain 16
50.176	2.42e-41	A_33_P3260026	AIF1L	allograft inflammatory factor 1-like
48.808	4.79e-38	A_23_P126416	TIE1	tyrosine kinase with immunoglobulin-like and EGF-like domains 1
47.947	0	A_23_P157449	POLR2K	polymerase (RNA) II (DNA directed) polypeptide K, 7.0kDa
47.22	1.06e-40	A_23_P89215	FN3K	fructosamine 3 kinase
47.004	0	A_24_P206047	SLC25A4	solute carrier family 25 (mitochondrial carrier; adenine nucleotide translocator), member 4
46.964	0	A_23_P346813	PAK3	p21 protein (Cdc42/Rac)-activated kinase 3
46.945	1.95e-43	A_33_P3391076	MBNL2	muscleblind-like splicing regulator 2
46.786	2.14e-43	A_23_P169978	ZNF608	zinc finger protein 608
45.185	0	A_23_P32500	STAB1	stabilin 1
44.913	0	A_23_P114307	P2RY4	pyrimidinergic receptor P2Y, G-protein coupled, 4
44.068	0	A_24_P120934	GADD45G	growth arrest and DNA-damage-inducible, gamma
43.197	0	A_24_P360206	PCDHA11	protocadherin alpha 11
43.012	0	A_23_P202206	GSTO2	glutathione S-transferase omega 2
42.876	0	A_33_P3319593	FBXO31	F-box protein 31
41.467	0	A_33_P3214303	FOXP1	forkhead box P1
38.972	6.83e-42	A_24_P393611	GNAO1	guanine nucleotide binding protein (G protein), alpha activating activity polypeptide O
38.431	0	A_23_P17354	GDAP1L1	ganglioside induced differentiation associated protein 1-like 1
38.307	1.08e-42	A_33_P3512350	LOC339807	uncharacterized LOC339807
37.551	0	A_33_P3270668	FAM131B	family with sequence similarity 131, member B
37.332	3.78e-35	A_33_P3283984	AFG3L1P	AFG3 ATPase family member 3-like 1 (S. cerevisiae), pseudogene
37.003	0	A_33_P3356341	MSL1	male-specific lethal 1 homolog (Drosophila)
36.826	0	A_23_P127068	SEMA4G	sema domain, immunoglobulin domain (Ig), transmembrane domain (TM) and short cytoplasmic domain, (semaphorin) 4G
36.703	0	A_23_P39931	DYSF	dysferlin, limb girdle muscular dystrophy 2B (autosomal recessive)
36.474	0	A_24_P366566	OR5H1	olfactory receptor, family 5, subfamily H, member 1
36.353	0	A_23_P152655	ICAM2	intercellular adhesion molecule 2
35.286	0	A_33_P3384287	PALM	paralemmin
34.89	0	A_33_P3336387	PAOX	polyamine oxidase (exo-N4-amino)
34.702	0	A_23_P74609	G0S2	G0/G1switch 2
34.405	1.05e-42	A_23_P43276	GPR124	G protein-coupled receptor 124
34.303	0	A_23_P307844	PHYHD1	phytanoyl-CoA dioxygenase domain containing 1
34.202	7.68e-43	A_33_P3495962	SNORA71A	small nucleolar RNA, H/ACA box 71A
33.797	0	A_23_P202881	FEZ1	fasciculation and elongation protein zeta 1 (zygin I)
33.669	2.8e-45	A_33_P3230161	GRIA2	glutamate receptor, ionotropic, AMPA 2
33.613	9.78e-43	A_24_P385313	PTPRF	protein tyrosine phosphatase, receptor type, F
33.606	2.27e-32	A_33_P3382746	LCK	lymphocyte-specific protein tyrosine kinase
33.471	0	A_33_P3381255	CLEC2A	C-type lectin domain family 2, member A
33.263	3.59e-41	A_24_P290927	UBAP2L	ubiquitin associated protein 2-like
33.147	0	A_33_P3589217	SLC25A6	solute carrier family 25 (mitochondrial carrier; adenine nucleotide translocator), member 6
33.063	0	A_24_P332651	LOC650157	peptidyl-prolyl cis-trans isomerase A-like
32.656	1.09e-31	A_23_P385690	WNT3A	wingless-type MMTV integration site family, member 3A
32.402	0	A_33_P3370202	OSTN	osteocrin
32.05	1.11e-42	A_33_P3421695	CTNNB1	catenin (cadherin-associated protein), beta 1, 88kDa
32.037	0	A_23_P4536	EPB41L3	erythrocyte membrane protein band 4.1-like 3
31.914	1.19e-31	A_23_P111155	ZBTB12	zinc finger and BTB domain containing 12
31.529	0	A_32_P80850	COL14A1	collagen, type XIV, alpha 1
31.099	0	A_33_P3278941	REC8	REC8 homolog (yeast)
30.814	0	A_33_P3287879	HIST1H3A (includes others)	histone cluster 1, H3a
30.727	2.01e-42	A_33_P3302687	CARKD	carbohydrate kinase domain containing
29.897	0	A_33_P3236558	TMEM234	transmembrane protein 234
29.84	0	A_33_P3355014	TMEM229B	transmembrane protein 229B
29.551	0	A_33_P3304312	CELF6	CUGBP, Elav-like family member 6
29.444	0	A_33_P3315134	DIRC3	disrupted in renal carcinoma 3
29.425	1.37e-43	A_23_P169503	CEL	carboxyl ester lipase
29.351	0	A_23_P313828	CENPV	centromere protein V
28.557	0	A_33_P3284404	SYNGR1	synaptogyrin 1
27.841	0	A_33_P3299416	GRASP	GRP1 (general receptor for phosphoinositides 1)-associated scaffold protein
27.547	0	A_33_P3399438	LRRC37A5P	leucine rich repeat containing 37, member A5, pseudogene
27.532	1.68e-41	A_24_P66932	LOC729080	glycine cleavage system protein H (aminomethyl carrier) pseudogene
27.5	0	A_23_P89101	SEPT12	septin 12
27.223	0	A_23_P21092	CALB2	calbindin 2
26.897	0	A_33_P3360341	GATA3	GATA binding protein 3
26.394	0	A_24_P136094	CCDC88C	coiled-coil domain containing 88C
26.143	3.34e-42	A_23_P356717	ANKS1B	ankyrin repeat and sterile alpha motif domain containing 1B
26.031	0	A_23_P168592	CCDC126	coiled-coil domain containing 126
26.013	0	A_24_P203315	CNIH2	cornichon homolog 2 (Drosophila)
25.835	0	A_33_P3376965	CHAC1	ChaC, cation transport regulator homolog 1 (E. coli)
25.722	0	A_33_P3220615	LIN28B	lin-28 homolog B (C. elegans)
24.935	0	A_23_P73530	MTMR1	myotubularin related protein 1
24.795	0	A_24_P229025	GRIA3	glutamate receptor, ionotropic, AMPA 3
24.746	0	A_23_P406385	FBXL16	F-box and leucine-rich repeat protein 16
24.709	0	A_33_P3409649	ADAMTS2	ADAM metallopeptidase with thrombospondin type 1 motif, 2
24.678	0	A_23_P26854	ARHGAP44	Rho GTPase activating protein 44
24.243	6.84e-37	A_23_P343366	MAB21L3	mab-21-like 3 (C. elegans)
23.774	0	A_33_P3259022	SLC6A2	solute carrier family 6 (neurotransmitter transporter, noradrenalin), member 2
23.598	0	A_23_P254816	TCF15	transcription factor 15 (basic helix-loop-helix)
23.463	0	A_23_P102364	NGEF	neuronal guanine nucleotide exchange factor
22.847	0	A_33_P3368193	PNLIPRP3	pancreatic lipase-related protein 3
22.688	1.64e-41	A_33_P3329098	WTAP	Wilms tumor 1 associated protein
22.629	0	A_24_P41850	MASP1	mannan-binding lectin serine peptidase 1 (C4/C2 activating component of Ra-reactive factor)
22.407	9.81e-36	A_33_P3306654	LOC100131551	uncharacterized LOC100131551
22.324	0	A_23_P131060	CYP4F8	cytochrome P450, family 4, subfamily F, polypeptide 8
22.044	3.86e-35	A_23_P164958	CCDC8	coiled-coil domain containing 8
22.002	2.8e-39	A_33_P3213910	ARHGAP30	Rho GTPase activating protein 30
21.94	7.56e-37	A_33_P3248610	ASXL2	additional sex combs like 2 (Drosophila)
21.901	4.2e-45	A_33_P3379956	DCDC1	doublecortin domain containing 1
21.778	0	A_23_P321388	RNF19B	ring finger protein 19B
21.756	2.76e-41	A_24_P407323	PPM1A	protein phosphatase, Mg2+/Mn2+ dependent, 1A
21.564	3.25e-41	A_32_P96036	MEX3A	mex-3 homolog A (C. elegans)
21.37	0	A_33_P3393088	LOC100131320	uncharacterized LOC100131320
21.358	0	A_23_P67339	RCN3	reticulocalbin 3, EF-hand calcium binding domain
21.106	0	A_23_P19673	SGK1	serum/glucocorticoid regulated kinase 1
21.101	0	A_23_P214876	JARID2	jumonji, AT rich interactive domain 2
20.969	0	A_24_P289299	ARHGEF25	Rho guanine nucleotide exchange factor (GEF) 25
20.856	0	A_23_P169097	WISP1	WNT1 inducible signaling pathway protein 1
20.695	4.56e-34	A_24_P419039	PCDH19	protocadherin 19
20.395	0	A_33_P3295690	C16orf90	chromosome 16 open reading frame 90
20.362	0	A_23_P40782	COMMD2	COMM domain containing 2
20.344	0	A_23_P104323	MGMT	O-6-methylguanine-DNA methyltransferase
20.269	0	A_23_P11984	SLC6A9	solute carrier family 6 (neurotransmitter transporter, glycine), member 9
20.25	3.77e-41	A_23_P200216	MAGOH	mago-nashi homolog, proliferation-associated (Drosophila)
20.214	0	A_33_P3372281	MRS2	MRS2 magnesium homeostasis factor homolog (S. cerevisiae)
19.716	0	A_23_P359457	DNAH2	dynein, axonemal, heavy chain 2
19.676	0	A_33_P3311245	KRTAP19-7	keratin associated protein 19-7
19.627	0	A_23_P362759	PRDM5	PR domain containing 5
19.589	1.67e-31	A_33_P3241696	SLC45A2	solute carrier family 45, member 2
19.516	0	A_23_P427136	TSSK1B	testis-specific serine kinase 1B
19.334	2.01e-40	A_23_P97892	LDB1	LIM domain binding 1
19.258	7.61e-41	A_24_P214858	TREML2	triggering receptor expressed on myeloid cells-like 2
19.253	1.55e-30	A_33_P3315819	LOC728208	uncharacterized LOC728208
19.029	8.43e-39	A_33_P3311717	TGIF1	TGFB-induced factor homeobox 1
19.013	0	A_23_P143734	CYP2D6	cytochrome P450, family 2, subfamily D, polypeptide 6
18.851	0	A_33_P3361546	TFAP2A	transcription factor AP-2 alpha (activating enhancer binding protein 2 alpha)
18.566	0	A_33_P3884230	NFIX	nuclear factor I/X (CCAAT-binding transcription factor)
18.562	0	A_33_P3276703	VGF	VGF nerve growth factor inducible
18.558	0	A_23_P48997	PSTPIP1	proline-serine-threonine phosphatase interacting protein 1
18.513	0	A_23_P128817	PCK2	phosphoenolpyruvate carboxykinase 2 (mitochondrial)
18.446	1.36e-42	A_23_P152620	TNFSF13	tumor necrosis factor (ligand) superfamily, member 13
18.436	5.05e-36	A_24_P79070	GNG8	guanine nucleotide binding protein (G protein), gamma 8
18.392	0	A_23_P110345	CHIC2	cysteine-rich hydrophobic domain 2
18.31	0	A_33_P3416882	ARL9	ADP-ribosylation factor-like 9
18.3	3.16e-38	A_33_P3386770	LOC642574	IQ motif and ankyrin repeat domain-containing protein LOC642574
18.041	0	A_33_P3303463	LOC100128348	uncharacterized LOC100128348
17.878	0	A_24_P200854	HOXA2	homeobox A2
17.829	0	A_23_P88222	PLD4	phospholipase D family, member 4
17.687	0	A_23_P77833	PGS1	phosphatidylglycerophosphate synthase 1
17.652	0	A_23_P80817	TAGLN3	transgelin 3
17.638	3.3e-40	A_24_P944427	SETD5	SET domain containing 5
17.421	0	A_24_P702813	XPR1	xenotropic and polytropic retrovirus receptor 1
17.368	1.85e-40	A_33_P3362869	DNAJC19	DnaJ (Hsp40) homolog, subfamily C, member 19
17.367	0	A_23_P101516	KCNC3	potassium voltage-gated channel, Shaw-related subfamily, member 3
17.348	7.94e-40	A_33_P3369336	GCG	glucagon
17.345	2.23e-40	A_23_P310	MARCKSL1	MARCKS-like 1
17.299	0	A_23_P383915	BTBD16	BTB (POZ) domain containing 16
17.22	3.17e-40	A_33_P3233125	PSD	pleckstrin and Sec7 domain containing
17.206	0	A_32_P182473	ZNF625	zinc finger protein 625
17.18	0	A_23_P109488	PIK3IP1	phosphoinositide-3-kinase interacting protein 1
17.149	3.48e-30	A_23_P53370	RND1	Rho family GTPase 1
17.132	0	A_33_P3284686	SSBP3	single stranded DNA binding protein 3
16.981	0	A_23_P105012	HRASLS2	HRAS-like suppressor 2
16.97	3.31e-34	A_24_P289273	RGR	retinal G protein coupled receptor
16.831	0	A_23_P91850	IL20RB	interleukin 20 receptor beta
16.733	0	A_33_P3382606	FBXW12	F-box and WD repeat domain containing 12
16.721	0	A_24_P305223	CTAGE1	cutaneous T-cell lymphoma-associated antigen 1
16.678	1.29e-17	A_33_P3414122	ZNF260	zinc finger protein 260
16.657	3.48e-40	A_33_P3275959	SLC25A16	solute carrier family 25 (mitochondrial carrier; Graves disease autoantigen), member 16
16.524	0	A_23_P103371	ADC	arginine decarboxylase
16.403	0	A_23_P93973	TRPV5	transient receptor potential cation channel, subfamily V, member 5
16.375	0	A_33_P3256168	SNX30	sorting nexin family member 30
16.353	1.42e-31	A_33_P3247473	KRTAP23-1	keratin associated protein 23-1
16.285	4.49e-40	A_33_P3670415	NAT8L	N-acetyltransferase 8-like (GCN5-related, putative)
16.235	0	A_23_P321913	DEF6	differentially expressed in FDCP 6 homolog (mouse)
16.207	0	A_24_P418408	FAM89A	family with sequence similarity 89, member A
16.09	0	A_32_P229618	DLG2	discs, large homolog 2 (Drosophila)
16.008	5.23e-19	A_33_P3245163	MYC	v-myc myelocytomatosis viral oncogene homolog (avian)
15.874	0	A_23_P77304	AP3B2	adaptor-related protein complex 3, beta 2 subunit
15.821	4.96e-35	A_33_P3786807	SNAR-E	small ILF3/NF90-associated RNA E
15.752	0	A_24_P405621	NISCH	nischarin
15.724	0	A_23_P160582	HYI	hydroxypyruvate isomerase (putative)
15.675	6.68e-40	A_23_P29769	WWTR1	WW domain containing transcription regulator 1
15.503	0	A_23_P73429	HCLS1	hematopoietic cell-specific Lyn substrate 1
15.429	0	A_23_P213602	CSNK1G3	casein kinase 1, gamma 3
15.415	0	A_23_P360964	DACT3	dapper, antagonist of beta-catenin, homolog 3 (Xenopus laevis)
15.394	0	A_33_P3253528	MED20	mediator complex subunit 20
15.343	2.07e-33	A_33_P3617655	LOC339442	uncharacterized LOC339442
15.333	0	A_24_P385336	HIPK1	homeodomain interacting protein kinase 1
15.32	1.43e-31	A_23_P160226	MROH7	maestro heat-like repeat family member 7
15.243	0	A_24_P63030	SFXN5	sideroflexin 5
15.207	0	A_23_P31532	ZC3HAV1L	zinc finger CCCH-type, antiviral 1-like
15.205	9.53e-38	A_24_P32935	FOLR2	folate receptor 2 (fetal)
15.182	1.01e-39	A_23_P1641	RCE1	RCE1 homolog, prenyl protein protease (S. cerevisiae)
15.118	0	A_33_P3271301	TCF20	transcription factor 20 (AR1)
14.995	1.94e-28	A_33_P3333627	PHACTR1	phosphatase and actin regulator 1
14.937	0	A_33_P3808996	SPATS2	spermatogenesis associated, serine-rich 2
14.896	0	A_33_P3288039	ATP9B	ATPase, class II, type 9B
14.884	5.29e-30	A_33_P3249305	CHRD	chordin
14.689	0	A_24_P191013	CYP4A11	cytochrome P450, family 4, subfamily A, polypeptide 11
14.647	0	A_23_P201238	SNX27	sorting nexin family member 27
14.496	0	A_33_P3378354	GUCY1B2	guanylate cyclase 1, soluble, beta 2 (pseudogene)
14.397	0	A_23_P103672	NES	nestin
14.388	0	A_33_P3272823	MAG	myelin associated glycoprotein
14.278	6.63e-17	A_33_P3307147	GRIK2	glutamate receptor, ionotropic, kainate 2
14.208	0	A_23_P167683	GDNF	glial cell derived neurotrophic factor
14.191	5.11e-37	A_23_P367013	TAS2R60	taste receptor, type 2, member 60
14.171	0	A_33_P3329686	SEPT5	septin 5
14.133	2.93e-27	A_23_P345808	FAM133A	family with sequence similarity 133, member A
14.123	1.62e-23	A_23_P357717	TCL1A	T-cell leukemia/lymphoma 1A
14.006	0	A_23_P42116	PPT2	palmitoyl-protein thioesterase 2
13.999	0	A_33_P3265016	PEX6	peroxisomal biogenesis factor 6
13.985	0	A_23_P336678	GPHB5	glycoprotein hormone beta 5
13.983	3.52e-15	A_23_P90220	ZNF585A	zinc finger protein 585A
13.929	5.71e-34	A_33_P3253723	AQP1	aquaporin 1 (Colton blood group)
13.885	2.99e-21	A_23_P360754	ADAMTS4	ADAM metallopeptidase with thrombospondin type 1 motif, 4
13.799	1.49e-33	A_33_P3372840	CXCL12	chemokine (C-X-C motif) ligand 12
13.694	5.97e-16	A_33_P3358750	MYBPHL	myosin binding protein H-like
13.634	5.35e-36	A_23_P162355	HOXC5	homeobox C5
13.532	7.26e-21	A_33_P3267250	TDRD10	tudor domain containing 10
13.447	5.77e-39	A_24_P262407	THRA	thyroid hormone receptor, alpha
13.431	3.2e-32	A_23_P35000	GPR3	G protein-coupled receptor 3
13.391	9.68e-19	A_33_P3348204	FAM218A	family with sequence similarity 218, member A
13.338	2.09e-31	A_23_P252193	ITGA9	integrin, alpha 9
13.31	0	A_33_P3241771	LOC440313	uncharacterized LOC440313
13.271	0	A_33_P3309999	DCAF12L2	DDB1 and CUL4 associated factor 12-like 2
13.213	5.1e-40	A_33_P3368555	AHSA2	AHA1, activator of heat shock 90kDa protein ATPase homolog 2 (yeast)
13.161	6.53e-39	A_24_P133253	KITLG	KIT ligand
13.138	2.22e-14	A_23_P44264	EMX2	empty spiracles homeobox 2
12.951	2.11e-26	A_23_P78608	DENND1C	DENN/MADD domain containing 1C
12.938	0	A_33_P3278649	ENTPD2	ectonucleoside triphosphate diphosphohydrolase 2
12.908	0	A_33_P3474250	LOC283270	uncharacterized LOC283270
12.869	3.64e-25	A_33_P3356092	BTBD9	BTB (POZ) domain containing 9
12.861	0	A_23_P7941	MRPL2	mitochondrial ribosomal protein L2
12.815	1.51e-23	A_23_P6201	LIPI	lipase, member I
12.779	7.79e-27	A_33_P3251332	HEATR5A	HEAT repeat containing 5A
12.763	0	A_23_P342744	LIX1L	Lix1 homolog (mouse)-like
12.759	1.1e-38	A_33_P3263284	LOC100130238	uncharacterized LOC100130238
12.744	0	A_23_P44849	KCTD13	potassium channel tetramerisation domain containing 13
12.741	0	A_33_P3238433	ALDH3A1	aldehyde dehydrogenase 3 family, member A1
12.692	0	A_33_P3209491	TNS1	tensin 1
12.653	7.28e-14	A_24_P154868	MEP1A	meprin A, alpha (PABA peptide hydrolase)
12.527	2.51e-23	A_33_P3299791	LOC644838	uncharacterized LOC644838
12.526	3.79e-38	A_33_P3242304	TNP2	transition protein 2 (during histone to protamine replacement)
12.47	0	A_33_P3380311	ATRX	alpha thalassemia/mental retardation syndrome X-linked
12.442	0	A_33_P3235562	CAPZB	capping protein (actin filament) muscle Z-line, beta
12.331	4.84e-20	A_23_P32083	KCNV2	potassium channel, subfamily V, member 2
12.319	0	A_23_P6464	PLA2G6	phospholipase A2, group VI (cytosolic, calcium-independent)
12.302	4.49e-33	A_33_P3306217	TRIM39	tripartite motif containing 39
12.294	3.76e-37	A_33_P3381313	FAM160A1	family with sequence similarity 160, member A1
12.271	0	A_24_P109176	ZC3H12D	zinc finger CCCH-type containing 12D
12.129	0	A_33_P3299066	NR4A2	nuclear receptor subfamily 4, group A, member 2
12.083	0	A_23_P46396	PTBP2	polypyrimidine tract binding protein 2
12.038	2.83e-18	A_33_P3277883	LOC100129931	uncharacterized LOC100129931
12.035	0	A_33_P3215848	COL17A1	collagen, type XVII, alpha 1
12.02	8.44e-37	A_33_P3293009	NKAIN4	Na+/K+ transporting ATPase interacting 4
12.014	0	A_33_P3215113	LDOC1	leucine zipper, down-regulated in cancer 1
11.97	0	A_33_P3273063	NUP43	nucleoporin 43kDa
11.936	0	A_23_P42331	HMGA1	high mobility group AT-hook 1
11.921	0	A_32_P73452	ANO8	anoctamin 8
11.881	3.06e-12	A_33_P3279362	GRIK1-AS1	GRIK1 antisense RNA 1
11.834	2.28e-34	A_23_P8913	CA2	carbonic anhydrase II
11.831	0	A_33_P3407657	MGRN1	mahogunin ring finger 1, E3 ubiquitin protein ligase
11.767	7.21e-19	A_24_P404458	NMRK2	nicotinamide riboside kinase 2
11.744	3.3e-33	A_23_P254831	MAGEB2	melanoma antigen family B, 2
11.671	6.05e-39	A_33_P3317589	GFRA4	GDNF family receptor alpha 4
11.649	4.48e-38	A_23_P21134	DDIT3	DNA-damage-inducible transcript 3, CHOP
11.612	0	A_33_P3365735	THBS2	thrombospondin 2
11.542	8.88e-36	A_33_P3287547	PRKCZ	protein kinase C, zeta
11.518	1.58e-43	A_33_P3285877	LINC00583	long intergenic non-protein coding RNA 583
11.508	3.17e-26	A_33_P3345931	LOC728503	uncharacterized LOC728503
11.426	0	A_23_P213592	RNF44	ring finger protein 44
11.413	8.22e-28	A_33_P3398195	KLK9	kallikrein-related peptidase 9
11.413	4.49e-33	A_33_P3362048	SHMT1	serine hydroxymethyltransferase 1 (soluble)
11.41	1.77e-16	A_33_P3335735	MAPT-AS1	MAPT antisense RNA 1
11.271	0	A_23_P140821	PARD6A	par-6 partitioning defective 6 homolog alpha (C. elegans)
11.245	3.26e-17	A_24_P205045	ERC2	ELKS/RAB6-interacting/CAST family member 2
11.2	1.14e-37	A_33_P3294133	EIF4B	eukaryotic translation initiation factor 4B
11.153	8.27e-44	A_23_P161076	CD2	CD2 molecule
11.12	5.69e-36	A_33_P3864411	ACTR3BP5	ARP3 actin-related protein 3 homolog B (yeast) pseudogene 5
11.015	1.89e-28	A_33_P3293753	KRTAP10-9	keratin associated protein 10-9
10.998	0	A_33_P3268555	SP140	SP140 nuclear body protein
10.996	0	A_32_P189781	LINC00520	long intergenic non-protein coding RNA 520
10.989	1.01e-30	A_33_P3382565	KIF26B	kinesin family member 26B
10.937	6.44e-24	A_23_P25445	FAM186B	family with sequence similarity 186, member B
10.936	0	A_23_P256735	CPQ	carboxypeptidase Q
10.925	2.5e-17	A_23_P27538	CALR3	calreticulin 3
10.921	0	A_23_P32233	KLF4	Kruppel-like factor 4 (gut)
10.92	1.8e-37	A_33_P3342443	RASA4	RAS p21 protein activator 4
10.907	0	A_23_P428184	HIST1H2AD	histone cluster 1, H2ad
10.869	4.16e-32	A_24_P203106	PFKFB1	6-phosphofructo-2-kinase/fructose-2,6-biphosphatase 1
10.864	5.6e-39	A_33_P3305810	KIAA1161	KIAA1161
10.845	0	A_33_P3405754	CEP104	centrosomal protein 104kDa
10.795	3.74e-14	A_33_P3252954	NKD2	naked cuticle homolog 2 (Drosophila)
10.757	0	A_33_P3216448	COL11A2	collagen, type XI, alpha 2
10.727	0	A_33_P3381235	LOC100127888	uncharacterized LOC100127888
10.72	0	A_33_P3411632	TMEM121	transmembrane protein 121
10.691	4.18e-11	A_23_P154050	CDK15	cyclin-dependent kinase 15
10.674	0	A_33_P3387561	OSCAR	osteoclast associated, immunoglobulin-like receptor
10.672	0	A_23_P213883	NIPBL	Nipped-B homolog (Drosophila)
10.58	5.76e-37	A_23_P81973	HSD17B8	hydroxysteroid (17-beta) dehydrogenase 8
10.542	0	A_33_P3234347	AMMECR1	Alport syndrome, mental retardation, midface hypoplasia and elliptocytosis chromosomal region gene 1
10.514	2.52e-37	A_23_P111343	BCLAF1	BCL2-associated transcription factor 1
10.502	0	A_33_P3295650	APBA1	amyloid beta (A4) precursor protein-binding, family A, member 1
10.496	3.27e-37	A_33_P3221568	ARMC5	armadillo repeat containing 5
10.477	0	A_33_P3415092	CLCN5	chloride channel, voltage-sensitive 5
10.423	1.44e-18	A_24_P272088	SPTB	spectrin, beta, erythrocytic
10.414	1.37e-22	A_23_P168165	LINC00574	long intergenic non-protein coding RNA 574
10.372	3.41e-37	A_33_P3233010	KIR3DL2	killer cell immunoglobulin-like receptor, three domains, long cytoplasmic tail, 2
10.364	0	A_23_P368896	SNX12	sorting nexin 12
10.315	5.43e-22	A_23_P151506	PLEK2	pleckstrin 2
10.29	0	A_23_P420196	SOCS1	suppressor of cytokine signaling 1
10.29	3.03e-36	A_33_P3379046	LOC729770	uncharacterized LOC729770
10.271	4.84e-18	A_23_P166823	TNNC1	troponin C type 1 (slow)
10.236	0	A_33_P3256585	MUC8	mucin 8
10.233	0	A_23_P171336	NXF3	nuclear RNA export factor 3
10.138	1.8e-36	A_24_P229871	LINC00469	long intergenic non-protein coding RNA 469
10.054	2.72e-33	A_33_P3289352	PYGO2	pygopus homolog 2 (Drosophila)
10.047	0	A_23_P134627	COL26A1	collagen, type XXVI, alpha 1
10.012	0	A_33_P3423220	TPBGL	trophoblast glycoprotein-like
9.949	8.33e-37	A_23_P424513	RANBP9	RAN binding protein 9
9.94	2.61e-36	A_23_P78750	SLC17A7	solute carrier family 17 (sodium-dependent inorganic phosphate cotransporter), member 7
9.933	0	A_33_P3296352	PPM1B	protein phosphatase, Mg2+/Mn2+ dependent, 1B
9.926	0	A_23_P214079	SPINK1	serine peptidase inhibitor, Kazal type 1
9.889	0	A_33_P3364373	KRTAP5-2	keratin associated protein 5-2
9.886	1.5e-29	A_24_P131589	CD86	CD86 molecule
9.869	5.88e-10	A_33_P3282005	VANGL2	VANGL planar cell polarity protein 2
9.836	2.68e-21	A_23_P96827	APCS	amyloid P component, serum
9.806	0	A_33_P3282634	ALDH1L2	aldehyde dehydrogenase 1 family, member L2
9.787	0	A_24_P158468	C10orf91	chromosome 10 open reading frame 91
9.767	3.17e-13	A_33_P3374035	PDXK	pyridoxal (pyridoxine, vitamin B6) kinase
9.648	0	A_24_P391368	ATXN10	ataxin 10
9.644	0	A_33_P3214446	RFC3	replication factor C (activator 1) 3, 38kDa
9.628	4.37e-15	A_33_P3257130	OR4M1	olfactory receptor, family 4, subfamily M, member 1
9.627	0	A_23_P208009	SEC11C	SEC11 homolog C (S. cerevisiae)
9.609	2.12e-16	A_33_P3356392	RGL3	ral guanine nucleotide dissociation stimulator-like 3
9.595	3.37e-14	A_33_P3414267	SSTR4	somatostatin receptor 4
9.584	0	A_24_P290354	ZFAND5	zinc finger, AN1-type domain 5
9.557	7.48e-29	A_33_P3818787	LOC344967	acyl-CoA thioesterase 7 pseudogene
9.539	0	A_24_P122921	BCL2L11	BCL2-like 11 (apoptosis facilitator)
9.528	0	A_24_P309317	PSAP	prosaposin
9.521	2.11e-15	A_33_P3309506	SEBOX	SEBOX homeobox
9.499	1.55e-14	A_23_P252100	TAS2R5	taste receptor, type 2, member 5
9.46	0	A_33_P3648597	LOC283075	uncharacterized LOC283075
9.428	5.81e-27	A_24_P100996	ANO5	anoctamin 5
9.368	1.06e-11	A_23_P169293	DMRT1	doublesex and mab-3 related transcription factor 1
9.367	0	A_33_P3354203	NELL1	NEL-like 1 (chicken)
9.354	0	A_24_P233944	CEPT1	choline/ethanolamine phosphotransferase 1
9.335	0	A_24_P172990	AARS	alanyl-tRNA synthetase
9.332	0	A_23_P129629	MT3	metallothionein 3
9.303	0	A_33_P3298057	ABCC5	ATP-binding cassette, sub-family C (CFTR/MRP), member 5
9.303	7.22e-13	A_33_P3370019	IGHG1	immunoglobulin heavy constant gamma 1 (G1m marker)
9.27	0	A_23_P102731	SMOX	spermine oxidase
9.246	0	A_23_P59179	RXRB	retinoid X receptor, beta
9.225	0	A_33_P3403082	LINC00176	long intergenic non-protein coding RNA 176
9.113	3.67e-14	A_23_P307382	SLC32A1	solute carrier family 32 (GABA vesicular transporter), member 1
9.113	1.21e-35	A_33_P3386181	ZFP64	ZFP64 zinc finger protein
9.098	0	A_23_P102611	WISP2	WNT1 inducible signaling pathway protein 2
9.096	0	A_24_P11315	OLFML3	olfactomedin-like 3
9.079	2.24e-16	A_23_P1083	GJA4	gap junction protein, alpha 4, 37kDa
9.075	0	A_23_P354734	PCDHGA8	protocadherin gamma subfamily A, 8
9.072	0	A_23_P90722	PTPRN	protein tyrosine phosphatase, receptor type, N
9.059	0	A_33_P3248765	ADIPOR1	adiponectin receptor 1
9.059	0	A_23_P326844	NOP9	NOP9 nucleolar protein
9.056	1.18e-37	A_33_P3273552	KRT83	keratin 83
9.056	0	A_33_P3336287	SEC61A2	Sec61 alpha 2 subunit (S. cerevisiae)
9.055	7.08e-36	A_23_P34744	CTSK	cathepsin K
9.05	0	A_23_P63681	IDE	insulin-degrading enzyme
9.045	1.99e-35	A_33_P3376116	SPC24	SPC24, NDC80 kinetochore complex component, homolog (S. cerevisiae)
8.967	0	A_33_P3340007	CTAGE10P	CTAGE family, member 10, pseudogene
8.959	2.9e-28	A_33_P3405966	ST3GAL3	ST3 beta-galactoside alpha-2,3-sialyltransferase 3
8.958	0	A_23_P84118	CDH18	cadherin 18, type 2
8.955	1.92e-34	A_33_P3347697	NOVA1	neuro-oncological ventral antigen 1
8.941	8.13e-14	A_24_P328524	KALRN	kalirin, RhoGEF kinase
8.875	2.03e-25	A_33_P3336686	CLIC3	chloride intracellular channel 3
8.823	1.97e-35	A_33_P3317317	KRTAP5-4	keratin associated protein 5-4
8.767	0	A_24_P58331	DCAKD	dephospho-CoA kinase domain containing
8.766	4.7e-16	A_23_P404481	S1PR1	sphingosine-1-phosphate receptor 1
8.764	0	A_23_P93772	HOXA5	homeobox A5
8.757	0	A_33_P3378785	FAM99A	family with sequence similarity 99, member A (non-protein coding)
8.732	7.53e-34	A_33_P3391275	LINC00494	long intergenic non-protein coding RNA 494
8.724	3.39e-31	A_23_P23850	DAB1	Dab, reelin signal transducer, homolog 1 (Drosophila)
8.697	7.89e-12	A_24_P290006	LOC100129775	uncharacterized LOC100129775
8.682	1.58e-35	A_33_P3416767	MAFG	v-maf musculoaponeurotic fibrosarcoma oncogene homolog G (avian)
8.658	1.2e-37	A_33_P3858476	FLJ30838	uncharacterized LOC400955
8.655	5.34e-31	A_33_P3354404	KRTAP12-2	keratin associated protein 12-2
8.606	1.03e-41	A_33_P3399875	C20orf144	chromosome 20 open reading frame 144
8.603	0	A_23_P13772	TBX3	T-box 3
8.602	0	A_23_P25503	FNDC3A	fibronectin type III domain containing 3A
8.587	2.14e-22	A_23_P45976	RAP1GAP	RAP1 GTPase activating protein
8.585	0	A_24_P39211	ING1	inhibitor of growth family, member 1
8.579	0	A_33_P3279920	TARDBP	TAR DNA binding protein
8.57	0	A_24_P349196	CCDC30	coiled-coil domain containing 30
8.564	0	A_23_P48307	PABPC3	poly(A) binding protein, cytoplasmic 3
8.473	3.3e-10	A_33_P3365720	FLJ35424	uncharacterized FLJ35424
8.464	1.14e-14	A_23_P208788	C19orf33	chromosome 19 open reading frame 33
8.459	3.85e-24	A_33_P3279470	AGRP	agouti related protein homolog (mouse)
8.45	0	A_33_P3355185	BCL2	B-cell CLL/lymphoma 2
8.428	0	A_33_P3304883	LOC100131372	uncharacterized LOC100131372
8.362	0	A_24_P940125	CNOT6	CCR4-NOT transcription complex, subunit 6
8.351	2.01e-27	A_33_P3339100	SELP	selectin P (granule membrane protein 140kDa, antigen CD62)
8.341	3.13e-35	A_33_P3376762	LOC388152	uncharacterized LOC388152
8.337	5.74e-25	A_23_P367071	UBE2DNL	ubiquitin-conjugating enzyme E2D N-terminal like (pseudogene)
8.241	0	A_33_P3213772	SRGAP2	SLIT-ROBO Rho GTPase activating protein 2
8.239	0	A_33_P3230176	EPT1	ethanolaminephosphotransferase 1 (CDP-ethanolamine-specific)
8.218	0	A_23_P142671	ZNF513	zinc finger protein 513
8.158	0	A_23_P311087	ZNF281	zinc finger protein 281
8.136	0	A_33_P3349552	CASKIN1	CASK interacting protein 1
8.112	0	A_32_P58937	MBTD1	mbt domain containing 1
8.1	6.17e-44	A_23_P104804	ZBTB16	zinc finger and BTB domain containing 16
8.096	0	A_33_P3261620	GHSR	growth hormone secretagogue receptor
8.075	2.74e-34	A_33_P3234571	MAP2K3	mitogen-activated protein kinase kinase 3
8.047	2.77e-11	A_23_P167129	HHIP	hedgehog interacting protein
8.045	3.83e-14	A_33_P3418516	E2F3	E2F transcription factor 3
8.04	0	A_33_P3334398	CA6	carbonic anhydrase VI
7.996	1e-34	A_33_P3291454	CCDC172	coiled-coil domain containing 172
7.994	9.36e-29	A_24_P151	KCNAB2	potassium voltage-gated channel, shaker-related subfamily, beta member 2
7.96	1.1e-09	A_23_P304489	FAM19A5	family with sequence similarity 19 (chemokine (C-C motif)-like), member A5
7.94	0	A_23_P23221	GADD45A	growth arrest and DNA-damage-inducible, alpha
7.936	1.65e-36	A_23_P86801	RAPSN	receptor-associated protein of the synapse
7.89	0	A_33_P3291567	TSNARE1	t-SNARE domain containing 1
7.887	1.14e-08	A_23_P154708	HAO1	hydroxyacid oxidase (glycolate oxidase) 1
7.881	6.99e-30	A_33_P3420416	LGALS9	lectin, galactoside-binding, soluble, 9
7.85	2.52e-11	A_23_P145935	EPHB6	EPH receptor B6
7.832	1.08e-34	A_24_P31235	EIF5A	eukaryotic translation initiation factor 5A
7.82	0	A_23_P15108	YPEL3	yippee-like 3 (Drosophila)
7.806	5.56e-37	A_33_P3363188	FLJ43315	asparagine synthetase pseudogene
7.78	0	A_23_P324538	LCE3B	late cornified envelope 3B
7.778	6.29e-09	A_33_P3415560	ZFP82	ZFP82 zinc finger protein
7.769	0	A_33_P3311205	PRPF40B	PRP40 pre-mRNA processing factor 40 homolog B (S. cerevisiae)
7.767	1.31e-34	A_23_P54991	DYNLL2	dynein, light chain, LC8-type 2
7.754	1.39e-09	A_24_P409830	GUSBP10	glucuronidase, beta pseudogene 10
7.747	0	A_24_P414376	KLF3	Kruppel-like factor 3 (basic)
7.735	0	A_23_P44617	COPG1	coatomer protein complex, subunit gamma 1
7.734	0	A_33_P3403044	MAT2A	methionine adenosyltransferase II, alpha
7.728	1.81e-34	A_23_P145694	ASNS	asparagine synthetase (glutamine-hydrolyzing)
7.712	0	A_23_P10305	CTPS2	CTP synthase 2
7.705	1.6e-34	A_24_P79755	AKR1A1	aldo-keto reductase family 1, member A1 (aldehyde reductase)
7.689	2.69e-08	A_33_P3308045	EIF4E2	eukaryotic translation initiation factor 4E family member 2
7.67	2.03e-24	A_33_P3218148	C5orf42	chromosome 5 open reading frame 42
7.666	9.85e-31	A_33_P3228709	KRTAP5-7	keratin associated protein 5-7
7.645	6.19e-34	A_33_P3237125	ANKRD54	ankyrin repeat domain 54
7.634	0	A_33_P3217495	SLC5A2	solute carrier family 5 (sodium/glucose cotransporter), member 2
7.609	0	A_23_P86330	IER5	immediate early response 5
7.605	2.36e-15	A_23_P92517	TTC29	tetratricopeptide repeat domain 29
7.588	3.21e-43	A_23_P363769	KRT86	keratin 86
7.569	1.16e-08	A_33_P3336760	ABCB4	ATP-binding cassette, sub-family B (MDR/TAP), member 4
7.564	0	A_33_P3347452	RPS6KA2	ribosomal protein S6 kinase, 90kDa, polypeptide 2
7.558	7.86e-33	A_33_P3352664	SP7	Sp7 transcription factor
7.538	0	A_33_P3264272	SYF2	SYF2 homolog, RNA splicing factor (S. cerevisiae)
7.526	0	A_23_P55515	RNMT	RNA (guanine-7-) methyltransferase
7.499	0	A_23_P42282	C4A/C4B	complement component 4B (Chido blood group)
7.486	1.54e-18	A_23_P306215	FAM84A	family with sequence similarity 84, member A
7.471	3.33e-34	A_32_P137035	TRIM27	tripartite motif containing 27
7.466	0	A_23_P100386	IL34	interleukin 34
7.464	0	A_32_P103837	FAM60A	family with sequence similarity 60, member A
7.455	2.21e-07	A_23_P135031	FRRS1L	ferric-chelate reductase 1-like
7.42	0	A_24_P167683	ITPK1	inositol-tetrakisphosphate 1-kinase
7.419	0	A_23_P135157	PLAA	phospholipase A2-activating protein
7.39	5.17e-10	A_33_P3389973	USP49	ubiquitin specific peptidase 49
7.374	0	A_23_P317184	LRRFIP2	leucine rich repeat (in FLII) interacting protein 2
7.369	0	A_33_P3253460	LOC100130654	uncharacterized LOC100130654
7.327	0	A_33_P3308626	MON1B	MON1 homolog B (yeast)
7.318	5.99e-42	A_33_P3416479	PHKG1	phosphorylase kinase, gamma 1 (muscle)
7.308	1.4e-45	A_24_P353300	LIMK2	LIM domain kinase 2
7.28	3.11e-12	A_24_P37409	DUSP2	dual specificity phosphatase 2
7.26	0	A_33_P3273969	ZC3H11A	zinc finger CCCH-type containing 11A
7.259	1.12e-07	A_23_P47181	GPHA2	glycoprotein hormone alpha 2
7.254	7.31e-39	A_33_P3242973	IGF2BP2	insulin-like growth factor 2 mRNA binding protein 2
7.245	5.08e-10	A_33_P3362008	NPPB	natriuretic peptide B
7.234	0	A_23_P502808	PRIMA1	proline rich membrane anchor 1
7.222	0	A_33_P3239884	NCAM2	neural cell adhesion molecule 2
7.22	0	A_33_P3245178	BEX2	brain expressed X-linked 2
7.207	0	A_23_P145786	MLXIPL	MLX interacting protein-like
7.202	0	A_33_P3318237	PPP2R5B	protein phosphatase 2, regulatory subunit B', beta
7.174	0	A_33_P3221960	IL18RAP	interleukin 18 receptor accessory protein
7.17	0	A_23_P25194	HRK	harakiri, BCL2 interacting protein (contains only BH3 domain)
7.156	5.71e-32	A_33_P3329078	HBG1	hemoglobin, gamma A
7.139	9.18e-39	A_33_P3376090	OR1J4	olfactory receptor, family 1, subfamily J, member 4
7.128	0	A_23_P11843	LRRN2	leucine rich repeat neuronal 2
7.118	0	A_23_P48237	MCRS1	microspherule protein 1
7.118	1.91e-32	A_33_P3372501	PPP1R13B	protein phosphatase 1, regulatory subunit 13B
7.109	3.64e-27	A_23_P324384	RPS4Y2	ribosomal protein S4, Y-linked 2
7.091	0	A_33_P3330283	SP1	Sp1 transcription factor
7.084	0	A_23_P143643	ASCC2	activating signal cointegrator 1 complex subunit 2
7.063	0	A_33_P3862354	TRABD	TraB domain containing
7.061	3.61e-13	A_33_P3290729	POU3F2	POU class 3 homeobox 2
7.056	5.28e-09	A_33_P3387781	OR2L1P	olfactory receptor, family 2, subfamily L, member 1 pseudogene
7.05	9.79e-09	A_32_P126733	NOL4	nucleolar protein 4
7.045	2.56e-42	A_33_P3400217	SLC4A1	solute carrier family 4, anion exchanger, member 1 (erythrocyte membrane protein band 3, Diego blood group)
7.021	1.58e-36	A_23_P344408	CSHL1	chorionic somatomammotropin hormone-like 1
7.015	0	A_33_P3376828	CMTM7	CKLF-like MARVEL transmembrane domain containing 7
6.998	7.15e-33	A_23_P7342	UGT2B10	UDP glucuronosyltransferase 2 family, polypeptide B10
6.996	4.1e-08	A_23_P417921	DNAJC5G	DnaJ (Hsp40) homolog, subfamily C, member 5 gamma
6.991	1.66e-12	A_23_P67569	LPPR3	lipid phosphate phosphatase-related protein type 3
6.983	0	A_23_P217208	SLC35A2	solute carrier family 35 (UDP-galactose transporter), member A2
6.974	4.54e-26	A_33_P3421163	TP53INP1	tumor protein p53 inducible nuclear protein 1
6.966	0	A_24_P139620	USP21	ubiquitin specific peptidase 21
6.949	1.89e-33	A_23_P330419	ACPT	acid phosphatase, testicular
6.934	0	A_23_P359897	JHDM1D	jumonji C domain containing histone demethylase 1 homolog D (S. cerevisiae)
6.919	9.86e-07	A_23_P161424	PLXDC2	plexin domain containing 2
6.893	0	A_33_P3373185	LOC399744	uncharacterized LOC399744
6.88	0	A_33_P3274164	DOT1L	DOT1-like, histone H3 methyltransferase (S. cerevisiae)
6.857	0	A_33_P3378659	TARP	TCR gamma alternate reading frame protein
6.853	0	A_33_P3322859	HES6	hairy and enhancer of split 6 (Drosophila)
6.844	1.23e-21	A_33_P3308512	SLC16A10	solute carrier family 16, member 10 (aromatic amino acid transporter)
6.84	0	A_24_P291401	TMEM150A	transmembrane protein 150A
6.815	0	A_33_P3226177	CYFIP2	cytoplasmic FMR1 interacting protein 2
6.811	1.83e-28	A_33_P3687198	LOC283454	uncharacterized LOC283454
6.792	3.55e-27	A_24_P357169	EPPK1	epiplakin 1
6.763	1.68e-32	A_23_P17880	DNAL4	dynein, axonemal, light chain 4
6.756	0	A_23_P9869	CNDP1	carnosine dipeptidase 1 (metallopeptidase M20 family)
6.739	0	A_33_P3346108	RUFY4	RUN and FYVE domain containing 4
6.72	0	A_33_P3355418	AGBL1	ATP/GTP binding protein-like 1
6.708	3.25e-40	A_33_P3369393	NCF1	neutrophil cytosolic factor 1
6.707	1.01e-39	A_33_P3251198	PLCB1	phospholipase C, beta 1 (phosphoinositide-specific)
6.63	0	A_23_P85682	NFIA	nuclear factor I/A
6.63	2.15e-32	A_33_P3414851	RNF220	ring finger protein 220
6.625	0	A_33_P3393537	PTAFR	platelet-activating factor receptor
6.602	4.38e-35	A_33_P3268464	MPDU1	mannose-P-dolichol utilization defect 1
6.599	0	A_33_P3214105	ATF3	activating transcription factor 3
6.598	1.05e-41	A_23_P126089	SPRR2C	small proline-rich protein 2C (pseudogene)
6.59	0	A_23_P303671	ECM2	extracellular matrix protein 2, female organ and adipocyte specific
6.589	3.74e-38	A_33_P3410235	DUOXA1	dual oxidase maturation factor 1
6.577	2.01e-42	A_32_P46214	SLC9A9	solute carrier family 9, subfamily A (NHE9, cation proton antiporter 9), member 9
6.554	1.15e-23	A_33_P3309799	TRIM10	tripartite motif containing 10
6.541	4.82e-29	A_23_P355364	LRCH3	leucine-rich repeats and calponin homology (CH) domain containing 3
6.537	2.36e-39	A_33_P3345186	CHST13	carbohydrate (chondroitin 4) sulfotransferase 13
6.536	0	A_33_P3405957	BCL9L	B-cell CLL/lymphoma 9-like
6.526	2.28e-23	A_24_P206624	FGFR2	fibroblast growth factor receptor 2
6.521	1.69e-30	A_33_P3397147	FAM168B	family with sequence similarity 168, member B
6.519	1.31e-21	A_33_P3345549	L2HGDH	L-2-hydroxyglutarate dehydrogenase
6.514	1.59e-32	A_24_P414999	LAPTM4B	lysosomal protein transmembrane 4 beta
6.488	0	A_24_P161144	ZNF843	zinc finger protein 843
6.485	1.53e-22	A_23_P43898	EPHX4	epoxide hydrolase 4
6.469	0	A_23_P137046	NYX	nyctalopin
6.462	0	A_23_P41734	RNF130	ring finger protein 130
6.451	0	A_33_P3349269	PIAS2	protein inhibitor of activated STAT, 2
6.446	6.35e-06	A_33_P3319331	PRDM2	PR domain containing 2, with ZNF domain
6.441	0	A_23_P51646	PLK3	polo-like kinase 3
6.439	7.61e-07	A_33_P3220247	TRIM6	tripartite motif containing 6
6.433	1.41e-21	A_23_P137797	RYR2	ryanodine receptor 2 (cardiac)
6.427	0	A_23_P379550	YARS	tyrosyl-tRNA synthetase
6.423	7.93e-32	A_23_P205611	GMFB	glia maturation factor, beta
6.417	5.69e-32	A_33_P3244828	PPP2R5C	protein phosphatase 2, regulatory subunit B', gamma
6.399	1.06e-17	A_33_P3342862	FAM101A/ZNF664-FAM101A	family with sequence similarity 101, member A
6.349	7.59e-07	A_23_P64058	RASGRP2	RAS guanyl releasing protein 2 (calcium and DAG-regulated)
6.348	1.9e-28	A_33_P3280950	A2M-AS1	A2M antisense RNA 1
6.347	9.04e-32	A_33_P3302428	TNRC6C	trinucleotide repeat containing 6C
6.334	3.14e-32	A_24_P108779	KCTD17	potassium channel tetramerisation domain containing 17
6.332	3.87e-32	A_33_P3399718	LOC128322	nuclear transport factor 2-like
6.33	3.46e-32	A_24_P286013	UBE2K	ubiquitin-conjugating enzyme E2K
6.325	0	A_23_P118095	RPL3L	ribosomal protein L3-like
6.3	0	A_32_P68746	SMU1	smu-1 suppressor of mec-8 and unc-52 homolog (C. elegans)
6.298	0	A_23_P113789	USP19	ubiquitin specific peptidase 19
6.295	2.1e-29	A_24_P38702	NKX2-3	NK2 homeobox 3
6.251	0	A_23_P104734	STT3A	STT3A, subunit of the oligosaccharyltransferase complex (catalytic)
6.24	5e-05	A_24_P234838	PCDH1	protocadherin 1
6.239	1.02e-07	A_24_P209171	SH3BGRL2	SH3 domain binding glutamic acid-rich protein like 2
6.234	0	A_33_P3394769	TMEM8C	transmembrane protein 8C
6.233	0	A_33_P3265803	DEFB108B	defensin, beta 108B
6.211	1.3e-31	A_33_P3416124	LOC100130872	uncharacterized LOC100130872
6.206	1.7e-31	A_32_P86180	LINC00577	long intergenic non-protein coding RNA 577
6.188	4.09e-39	A_33_P3388397	GJB4	gap junction protein, beta 4, 30.3kDa
6.179	5.61e-45	A_33_P3300975	HOXC4	homeobox C4
6.147	4.51e-28	A_33_P3228435	FXYD1	FXYD domain containing ion transport regulator 1
6.147	0	A_23_P401098	TTC39C	tetratricopeptide repeat domain 39C
6.135	1.4e-45	A_33_P3243214	C17orf59	chromosome 17 open reading frame 59
6.135	2.35e-06	A_33_P3284883	MOB3B	MOB kinase activator 3B
6.117	0	A_23_P91390	THBD	thrombomodulin
6.116	0	A_33_P3343073	SMARCB1	SWI/SNF related, matrix associated, actin dependent regulator of chromatin, subfamily b, member 1
6.108	2.16e-26	A_24_P376787	ZNF496	zinc finger protein 496
6.105	0	A_23_P418031	IFFO2	intermediate filament family orphan 2
6.087	0	A_33_P3354940	CSF1	colony stimulating factor 1 (macrophage)
6.087	3.9e-23	A_24_P163237	STOX2	storkhead box 2
6.086	0	A_23_P376591	CLYBL	citrate lyase beta like
6.079	2.57e-31	A_24_P88801	NPHP1	nephronophthisis 1 (juvenile)
6.078	2.1e-06	A_24_P365349	CACNG7	calcium channel, voltage-dependent, gamma subunit 7
6.071	0	A_33_P3312730	BHLHA15	basic helix-loop-helix family, member a15
6.066	0	A_23_P502343	ADAM33	ADAM metallopeptidase domain 33
6.059	0	A_24_P5550	PHF23	PHD finger protein 23
6.053	0	A_23_P45864	TNR	tenascin R
6.046	3.26e-29	A_33_P3403494	LOC646743	uncharacterized LOC646743
6.041	0	A_23_P318396	CELF1	CUGBP, Elav-like family member 1
6.03	8.48e-31	A_23_P35131	SF3B4	splicing factor 3b, subunit 4, 49kDa
6.021	9.04e-29	A_23_P930	APH1A	anterior pharynx defective 1 homolog A (C. elegans)
6.018	2.99e-15	A_33_P3237734	DCLK2	doublecortin-like kinase 2
6.017	5.26e-37	A_33_P3331426	FLJ37786	uncharacterized LOC642691
6.01	6e-05	A_33_P3223056	ADAMTS10	ADAM metallopeptidase with thrombospondin type 1 motif, 10
6.003	0	A_23_P41359	ZNF330	zinc finger protein 330
6.002	0	A_23_P126103	CTH	cystathionase (cystathionine gamma-lyase)
5.998	2.65e-16	A_24_P289178	C16orf74	chromosome 16 open reading frame 74
5.997	0	A_33_P3210343	ETV6	ets variant 6
5.993	0	A_33_P3261084	IDH3B	isocitrate dehydrogenase 3 (NAD+) beta
5.993	0	A_24_P382026	MIF4GD	MIF4G domain containing
5.989	0	A_23_P118888	PAFAH1B1	platelet-activating factor acetylhydrolase 1b, regulatory subunit 1 (45kDa)
5.984	2.83e-07	A_23_P154358	PROM2	prominin 2
5.978	2.65e-31	A_24_P904903	DDX39B	DEAD (Asp-Glu-Ala-Asp) box polypeptide 39B
5.972	0	A_33_P3361707	MDM2	MDM2 oncogene, E3 ubiquitin protein ligase
5.962	1.4e-45	A_33_P3386132	C2orf49	chromosome 2 open reading frame 49
5.951	3.53e-31	A_33_P3257513	FAT3	FAT tumor suppressor homolog 3 (Drosophila)
5.944	2.24e-16	A_33_P3301266	BTNL8	butyrophilin-like 8
5.943	3.25e-15	A_33_P3351290	MZB1	marginal zone B and B1 cell-specific protein
5.933	0	A_23_P93009	SRP19	signal recognition particle 19kDa
5.93	2.41e-29	A_33_P3479066	RPL13P5	ribosomal protein L13 pseudogene 5
5.927	0	A_23_P99424	TPP2	tripeptidyl peptidase II
5.915	5.61e-45	A_33_P3240674	BRD3	bromodomain containing 3
5.915	0	A_23_P103905	UFC1	ubiquitin-fold modifier conjugating enzyme 1
5.906	1.34e-37	A_33_P3221111	PGA5 (includes others)	pepsinogen 5, group I (pepsinogen A)
5.879	1.47e-25	A_33_P3211793	LOC729732	uncharacterized LOC729732
5.871	0	A_33_P3326225	SAMD12	sterile alpha motif domain containing 12
5.868	1.53e-30	A_23_P395911	FBXO17	F-box protein 17
5.865	0	A_24_P168416	PRDX2	peroxiredoxin 2
5.861	4.21e-20	A_23_P374695	TEK	TEK tyrosine kinase, endothelial
5.857	0	A_24_P213643	TSPAN10	tetraspanin 10
5.857	3.76e-16	A_33_P3229357	LOC100506053	uncharacterized LOC100506053
5.856	1.81e-06	A_23_P64879	KCNJ8	potassium inwardly-rectifying channel, subfamily J, member 8
5.851	8.17e-06	A_33_P3719083	CHRFAM7A	CHRNA7 (cholinergic receptor, nicotinic, alpha 7, exons 5-10) and FAM7A (family with sequence similarity 7A, exons A-E) fusion
5.851	0	A_23_P9319	SPIN1	spindlin 1
5.848	6e-05	A_32_P155460	LINC00162	long intergenic non-protein coding RNA 162
5.843	0	A_23_P213863	FAM193B	family with sequence similarity 193, member B
5.834	1.51e-30	A_23_P78372	THOC1	THO complex 1
5.829	7.89e-07	A_33_P3330428	FLJ44790	uncharacterized FLJ44790
5.816	0	A_33_P3298425	LMO4	LIM domain only 4
5.808	5.15e-19	A_33_P3343473	ATRNL1	attractin-like 1
5.805	1.64e-29	A_33_P3257728	C1RL	complement component 1, r subcomponent-like
5.79	1.4e-45	A_24_P137897	IFRD1	interferon-related developmental regulator 1
5.785	2.1e-07	A_33_P3290162	ASB18	ankyrin repeat and SOCS box containing 18
5.782	2.8e-45	A_23_P86493	LBX1	ladybird homeobox 1
5.781	0	A_33_P3310552	FMNL2	formin-like 2
5.778	5.51e-20	A_24_P383478	ESR1	estrogen receptor 1
5.776	1.75e-29	A_33_P3227934	LOC100130430	uncharacterized LOC100130430
5.767	2.8e-45	A_24_P402690	ITM2C	integral membrane protein 2C
5.763	2.8e-45	A_23_P6490	TNRC6B	trinucleotide repeat containing 6B
5.761	4.2e-45	A_33_P3289860	MAPK4	mitogen-activated protein kinase 4
5.758	0	A_23_P149249	KRTCAP2	keratinocyte associated protein 2
5.751	1.02e-27	A_33_P3422260	LOC729305	uncharacterized LOC729305
5.746	4.2e-45	A_23_P102109	TUBA4A	tubulin, alpha 4a
5.746	5.45e-37	A_33_P3351606	LOC100130155	uncharacterized LOC100130155
5.742	0	A_23_P19624	BMP6	bone morphogenetic protein 6
5.734	0	A_23_P41009	TEX264	testis expressed 264
5.73	1.33e-30	A_23_P129209	IDH2	isocitrate dehydrogenase 2 (NADP+), mitochondrial
5.726	1.02e-19	A_33_P3318946	HAPLN2	hyaluronan and proteoglycan link protein 2
5.725	6.34e-07	A_33_P3357573	MAML3	mastermind-like 3 (Drosophila)
5.723	7.05e-31	A_33_P3385488	RPS18	ribosomal protein S18
5.706	3.23e-12	A_33_P3232688	CSF2RA	colony stimulating factor 2 receptor, alpha, low-affinity (granulocyte-macrophage)
5.687	1.31e-26	A_23_P22614	SEPT6	septin 6
5.682	1.52e-41	A_33_P3263423	TLR5	toll-like receptor 5
5.681	0	A_24_P416346	ETV4	ets variant 4
5.666	7.02e-31	A_33_P3260969	PRAP1	proline-rich acidic protein 1
5.658	4.67e-16	A_23_P201295	CASZ1	castor zinc finger 1
5.656	0	A_23_P327483	SPATA6	spermatogenesis associated 6
5.65	5.82e-07	A_33_P3270941	C1orf229	chromosome 1 open reading frame 229
5.646	0	A_24_P411863	MLL5	myeloid/lymphoid or mixed-lineage leukemia 5 (trithorax homolog, Drosophila)
5.646	1.16e-33	A_23_P162486	PTPN6	protein tyrosine phosphatase, non-receptor type 6
5.643	0	A_23_P214638	EHMT2	euchromatic histone-lysine N-methyltransferase 2
5.637	0	A_33_P3316493	WDR91	WD repeat domain 91
5.633	0	A_23_P84651	CNBP	CCHC-type zinc finger, nucleic acid binding protein
5.63	0	A_33_P3278220	RABEPK	Rab9 effector protein with kelch motifs
5.624	8.66e-31	A_32_P95223	FDPSP2	farnesyl diphosphate synthase pseudogene 2
5.614	0	A_23_P406785	C9orf50	chromosome 9 open reading frame 50
5.609	1.68e-43	A_33_P3349646	PCDH7	protocadherin 7
5.607	0	A_33_P3376154	LOC100128002	uncharacterized LOC100128002
5.601	3.99e-25	A_33_P3437907	FAM171A2	family with sequence similarity 171, member A2
5.598	0	A_23_P162945	SRP54	signal recognition particle 54kDa
5.588	2.51e-27	A_33_P3314151	EFCAB4B	EF-hand calcium binding domain 4B
5.574	6.72e-21	A_23_P104188	ELF3	E74-like factor 3 (ets domain transcription factor, epithelial-specific )
5.573	1.74e-30	A_33_P3462960	DNAJC3	DnaJ (Hsp40) homolog, subfamily C, member 3
5.561	1.47e-30	A_33_P3226202	FAM179B	family with sequence similarity 179, member B
5.556	1.33e-31	A_33_P3324949	C3orf65	chromosome 3 open reading frame 65
5.552	2.24e-44	A_23_P205428	FOXG1	forkhead box G1
5.547	1.51e-24	A_24_P59667	JAK3	Janus kinase 3
5.531	1.64e-11	A_24_P307869	LLGL2	lethal giant larvae homolog 2 (Drosophila)
5.506	9.78e-29	A_23_P151970	FEM1B	fem-1 homolog b (C. elegans)
5.497	0	A_33_P3355608	PCDHA7	protocadherin alpha 7
5.492	2.62e-30	A_24_P116242	KLHDC2	kelch domain containing 2
5.486	0	A_23_P41365	SMR3A	submaxillary gland androgen regulated protein 3A
5.479	4.62e-44	A_24_P386334	SH3GLB2	SH3-domain GRB2-like endophilin B2
5.475	4.23e-41	A_23_P68167	CNGA3	cyclic nucleotide gated channel alpha 3
5.475	4.16e-40	A_33_P3404749	FMN1	formin 1
5.465	1.87e-31	A_33_P3233459	LOC100287879	uncharacterized LOC100287879
5.464	5.58e-30	A_33_P3324909	JUND	jun D proto-oncogene
5.458	0	A_32_P919718	TMEM105	transmembrane protein 105
5.454	2.8e-44	A_33_P3300308	MAP1LC3A	microtubule-associated protein 1 light chain 3 alpha
5.454	1.51e-29	A_23_P35309	TAF5L	TAF5-like RNA polymerase II, p300/CBP-associated factor (PCAF)-associated factor, 65kDa
5.434	6.93e-12	A_32_P159612	ASIC2	acid-sensing (proton-gated) ion channel 2
5.429	3.08e-44	A_24_P216765	TOMM20	translocase of outer mitochondrial membrane 20 homolog (yeast)
5.42	6.61e-40	A_23_P374322	LACC1	laccase (multicopper oxidoreductase) domain containing 1
5.402	0	A_24_P104538	BPTF	bromodomain PHD finger transcription factor
5.397	0	A_33_P3407324	GULP1	GULP, engulfment adaptor PTB domain containing 1
5.39	0	A_33_P3306948	LRP6	low density lipoprotein receptor-related protein 6
5.387	1.4e-42	A_23_P166306	CBS	cystathionine-beta-synthase
5.384	4.97e-30	A_23_P251499	PCOLCE	procollagen C-endopeptidase enhancer
5.382	5.41e-43	A_33_P3235432	ESYT3	extended synaptotagmin-like protein 3
5.376	1.31e-21	A_33_P3414883	ATMIN	ATM interactor
5.374	8.24e-06	A_23_P34637	REN	renin
5.37	9.86e-19	A_33_P3236272	BANP	BTG3 associated nuclear protein
5.366	5.52e-30	A_33_P3316323	RBMS1	RNA binding motif, single stranded interacting protein 1
5.343	0	A_24_P58620	GRAMD1B	GRAM domain containing 1B
5.331	0	A_24_P88565	SLC50A1	solute carrier family 50 (sugar transporter), member 1
5.313	0	A_33_P3359223	C9orf173	chromosome 9 open reading frame 173
5.306	0	A_33_P3392177	CLIC5	chloride intracellular channel 5
5.302	1.54e-42	A_23_P52336	UNC5B	unc-5 homolog B (C. elegans)
5.298	0	A_33_P3380772	CCM2L	cerebral cavernous malformation 2-like
5.295	0	A_24_P48587	PSENEN	presenilin enhancer 2 homolog (C. elegans)
5.28	1.13e-23	A_33_P3219596	LOC254559	uncharacterized LOC254559
5.277	1.25e-06	A_33_P3402635	C16orf3	chromosome 16 open reading frame 3
5.277	2.31e-42	A_33_P3380462	GPR88	G protein-coupled receptor 88
5.273	0	A_23_P151297	TENC1	tensin like C1 domain containing phosphatase (tensin 2)
5.267	1.11e-26	A_33_P3419621	LOC100289580	uncharacterized LOC100289580
5.244	2.59e-33	A_33_P3395859	LOC147646	uncharacterized LOC147646
5.243	1e-05	A_33_P3270776	HTRA3	HtrA serine peptidase 3
5.232	0	A_23_P127088	CUEDC2	CUE domain containing 2
5.229	0	A_23_P107465	KRT31	keratin 31
5.229	2.59e-41	A_33_P3351092	KRTAP20-2	keratin associated protein 20-2
5.224	0	A_23_P366812	AQP5	aquaporin 5
5.217	0	A_33_P3302777	DCLK1	doublecortin-like kinase 1
5.214	2e-05	A_33_P3265744	PTGER3	prostaglandin E receptor 3 (subtype EP3)
5.212	3.83e-29	A_23_P46333	MTF2	metal response element binding transcription factor 2
5.199	2.4e-29	A_33_P3357470	REPS2	RALBP1 associated Eps domain containing 2
5.192	0	A_32_P46191	ZNF727	zinc finger protein 727
5.191	9.83e-29	A_32_P466514	IRF2BPL	interferon regulatory factor 2 binding protein-like
5.191	0	A_33_P3367201	MMAB	methylmalonic aciduria (cobalamin deficiency) cblB type
5.187	2.91e-43	A_23_P76557	NDUFA12	NADH dehydrogenase (ubiquinone) 1 alpha subcomplex, 12
5.185	1.5e-28	A_23_P212968	UGT2B11	UDP glucuronosyltransferase 2 family, polypeptide B11
5.179	3.22e-43	A_23_P410965	KIAA1522	KIAA1522
5.171	4.22e-29	A_23_P382775	BBC3	BCL2 binding component 3
5.17	1.76e-20	A_33_P3401711	USH1G	Usher syndrome 1G (autosomal recessive)
5.169	5.92e-29	A_23_P304543	NFX1	nuclear transcription factor, X-box binding 1
5.167	0	A_23_P101380	B3GNT8	UDP-GlcNAc:betaGal beta-1,3-N-acetylglucosaminyltransferase 8
5.161	0	A_33_P3325110	SOX13	SRY (sex determining region Y)-box 13
5.156	6.22e-26	A_24_P11061	CSAG1	chondrosarcoma associated gene 1
5.156	5.66e-06	A_33_P3233608	SPANXC (includes others)	SPANX family, member C
5.154	0	A_23_P110624	CTNND2	catenin (cadherin-associated protein), delta 2
5.154	0	A_33_P3261720	LOC151009	uncharacterized LOC151009
5.15	5.7e-42	A_33_P3405022	LETM1	leucine zipper-EF-hand containing transmembrane protein 1
5.147	9.25e-16	A_33_P3381943	DMTF1	cyclin D binding myb-like transcription factor 1
5.146	0	A_23_P259692	PSAT1	phosphoserine aminotransferase 1
5.141	2e-05	A_33_P3218135	LOC100128554	uncharacterized LOC100128554
5.138	1.74e-29	A_24_P335620	SLC7A5	solute carrier family 7 (amino acid transporter light chain, L system), member 5
5.131	3.19e-08	A_33_P3267375	SGCD	sarcoglycan, delta (35kDa dystrophin-associated glycoprotein)
5.125	0	A_33_P3293391	BMS1P6	BMS1 pseudogene 6
5.123	0	A_24_P35891	ZNF219	zinc finger protein 219
5.109	1.1e-28	A_23_P31721	E2F5	E2F transcription factor 5, p130-binding
5.102	2.14e-42	A_33_P3395743	VWA1	von Willebrand factor A domain containing 1
5.101	2.41e-40	A_33_P3229873	LRRC27	leucine rich repeat containing 27
5.095	0	A_24_P160001	FKBP1A	FK506 binding protein 1A, 12kDa
5.093	2.51e-29	A_24_P100277	CYB5R3	cytochrome b5 reductase 3
5.09	3.09e-41	A_33_P3245575	COLGALT1	collagen beta(1-O)galactosyltransferase 1
5.085	1.87e-28	A_33_P3359308	KLHL29	kelch-like family member 29
5.083	1.09e-35	A_24_P365901	TSPAN33	tetraspanin 33
5.082	0	A_23_P60227	CCIN	calicin
5.081	0	A_33_P3298159	PTGDS	prostaglandin D2 synthase 21kDa (brain)
5.079	7.58e-39	A_23_P157513	MOS	v-mos Moloney murine sarcoma viral oncogene homolog
5.074	1.4e-45	A_33_P3217009	FEZF1-AS1	FEZF1 antisense RNA 1
5.071	2.4e-42	A_24_P658427	NFIB	nuclear factor I/B
5.07	3.47e-31	A_33_P3248137	OLFML2A	olfactomedin-like 2A
5.069	0	A_33_P3319640	HDGFRP2	hepatoma-derived growth factor-related protein 2
5.069	4.09e-29	A_33_P3355266	TINAGL1	tubulointerstitial nephritis antigen-like 1
5.065	8.94e-29	A_23_P77328	GCHFR	GTP cyclohydrolase I feedback regulator
5.063	0	A_23_P79816	EMILIN3	elastin microfibril interfacer 3
5.059	7.08e-17	A_33_P3242703	RAD52	RAD52 homolog (S. cerevisiae)
5.055	0	A_23_P128215	SOCS2	suppressor of cytokine signaling 2
5.052	4.59e-17	A_23_P389588	TCF7L2	transcription factor 7-like 2 (T-cell specific, HMG-box)
5.051	2.96e-41	A_23_P500353	KCNN2	potassium intermediate/small conductance calcium-activated channel, subfamily N, member 2
5.041	0	A_33_P3416231	HOXA9	homeobox A9
5.038	1.08e-09	A_32_P494620	LHFPL5	lipoma HMGIC fusion partner-like 5
5.034	0	A_23_P387552	RARG	retinoic acid receptor, gamma
5.029	1.49e-19	A_33_P3404889	LPHN2	latrophilin 2
5.027	6.56e-26	A_23_P17471	PCED1A	PC-esterase domain containing 1A
5.026	0	A_23_P139388	RSF1	remodeling and spacing factor 1
5.024	1.91e-42	A_23_P26511	GDPD3	glycerophosphodiester phosphodiesterase domain containing 3
5.024	8.62e-33	A_33_P3339915	LOC100288562/REXO1L1	REX1, RNA exonuclease 1 homolog (S. cerevisiae)-like 1
5.021	0	A_23_P255884	GSN	gelsolin
5.009	2.81e-32	A_33_P3319572	FAM71E2	family with sequence similarity 71, member E2
5.005	4.43e-29	A_23_P47704	UCP2	uncoupling protein 2 (mitochondrial, proton carrier)
5.003	5.54e-20	A_33_P3256257	KRTAP4-7	keratin associated protein 4-7
4.998	0	A_24_P270728	NUPR1	nuclear protein, transcriptional regulator, 1
4.997	1.37e-28	A_33_P3261167	GNS	glucosamine (N-acetyl)-6-sulfatase
4.994	0	A_23_P1170	ZFAND4	zinc finger, AN1-type domain 4
4.988	0	A_33_P3385957	TTLL1	tubulin tyrosine ligase-like family, member 1
4.984	0	A_23_P337875	PAQR3	progestin and adipoQ receptor family member III
4.97	4.29e-15	A_33_P3384958	LPPR4	lipid phosphate phosphatase-related protein type 4
4.969	9.04e-22	A_33_P3306287	METTL16	methyltransferase like 16
4.959	0	A_23_P140967	MEFV	Mediterranean fever
4.957	2.42e-14	A_23_P216118	UNC5D	unc-5 homolog D (C. elegans)
4.956	5e-05	A_33_P3571824	NCR1	natural cytotoxicity triggering receptor 1
4.952	0	A_33_P3369956	ATXN2L	ataxin 2-like
4.95	3.9e-16	A_33_P3651911	LOC286109	uncharacterized LOC286109
4.939	2.8e-45	A_33_P3231447	ITGA6	integrin, alpha 6
4.936	8.78e-12	A_33_P3277096	LY6G6E	lymphocyte antigen 6 complex, locus G6E (pseudogene)
4.935	2.15e-28	A_33_P3331992	LOC100506302	uncharacterized LOC100506302
4.932	0	A_23_P97632	EPRS	glutamyl-prolyl-tRNA synthetase
4.92	5.01e-26	A_33_P3406686	DCTN1	dynactin 1
4.911	0	A_23_P105307	DGKA	diacylglycerol kinase, alpha 80kDa
4.908	5.45e-42	A_24_P59220	POTEE/POTEF	POTE ankyrin domain family, member F
4.897	0	A_23_P202156	NFKB2	nuclear factor of kappa light polypeptide gene enhancer in B-cells 2 (p49/p100)
4.895	4.58e-29	A_24_P384569	EWSR1	Ewing sarcoma breakpoint region 1
4.892	1.44e-13	A_23_P24469	CSRP3	cysteine and glycine-rich protein 3 (cardiac LIM protein)
4.889	0	A_23_P15123	UBFD1	ubiquitin family domain containing 1
4.888	0	A_23_P357374	PTH2	parathyroid hormone 2
4.885	6.81e-42	A_33_P3290955	KIAA1875	KIAA1875
4.883	0	A_23_P316531	GPR25	G protein-coupled receptor 25
4.882	2e-05	A_24_P366787	FLJ42875	uncharacterized LOC440556
4.881	2.7e-13	A_23_P7896	DUSP22	dual specificity phosphatase 22
4.881	1.17e-41	A_33_P3215803	EMR1	egf-like module containing, mucin-like, hormone receptor-like 1
4.856	1.4e-45	A_23_P337934	FBLIM1	filamin binding LIM protein 1
4.85	3.65e-07	A_33_P3407364	NXF5	nuclear RNA export factor 5
4.846	2.14e-13	A_33_P3278826	LTK	leukocyte receptor tyrosine kinase
4.845	7.9e-28	A_23_P152406	CAPNS2	calpain, small subunit 2
4.832	2e-28	A_24_P235266	GRB10	growth factor receptor-bound protein 10
4.831	9.13e-08	A_32_P470728	GSX1	GS homeobox 1
4.827	1.26e-41	A_23_P206830	PAM16	presequence translocase-associated motor 16 homolog (S. cerevisiae)
4.826	1.5e-43	A_33_P3296991	FLJ42393	uncharacterized LOC401105
4.822	1.07e-26	A_23_P355394	STK32A	serine/threonine kinase 32A
4.818	5.39e-28	A_33_P3398437	MGA	MGA, MAX dimerization protein
4.813	2.43e-12	A_23_P79572	MGC16025	uncharacterized LOC85009
4.806	2.17e-25	A_33_P3215797	AHDC1	AT hook, DNA binding motif, containing 1
4.805	7e-05	A_24_P911288	HPX-2	homeobox HPX-2
4.798	0	A_23_P257905	CENPB	centromere protein B, 80kDa
4.795	2.34e-27	A_23_P425104	BRD4	bromodomain containing 4
4.793	2.98e-41	A_33_P3240318	PITX3	paired-like homeodomain 3
4.787	1.66e-36	A_23_P136671	UGT2B7	UDP glucuronosyltransferase 2 family, polypeptide B7
4.786	4.54e-07	A_33_P3308167	POLR2J4	polymerase (RNA) II (DNA directed) polypeptide J4, pseudogene
4.784	0	A_23_P258381	SPSB4	splA/ryanodine receptor domain and SOCS box containing 4
4.778	0	A_33_P3412294	ZSCAN2	zinc finger and SCAN domain containing 2
4.775	5.13e-22	A_33_P3238455	SRSF6	serine/arginine-rich splicing factor 6
4.774	2.95e-42	A_24_P148907	MAB21L2	mab-21-like 2 (C. elegans)
4.772	2.73e-19	A_23_P104509	FAM53B	family with sequence similarity 53, member B
4.771	7.13e-41	A_23_P107313	SDF2	stromal cell-derived factor 2
4.769	6.42e-41	A_24_P315184	NBEAL1	neurobeachin-like 1
4.769	0	A_23_P59099	OR11A1	olfactory receptor, family 11, subfamily A, member 1
4.769	1.91e-07	A_33_P3378737	TTC39B	tetratricopeptide repeat domain 39B
4.765	9e-40	A_23_P16096	PPAN	peter pan homolog (Drosophila)
4.765	5.18e-38	A_23_P145957	TPK1	thiamin pyrophosphokinase 1
4.764	3.14e-39	A_33_P3239143	ZNF497	zinc finger protein 497
4.763	2.19e-13	A_33_P3402257	MS4A18	membrane-spanning 4-domains, subfamily A, member 18
4.759	0	A_32_P155416	ERI3	ERI1 exoribonuclease family member 3
4.759	1e-05	A_23_P251836	NPY5R	neuropeptide Y receptor Y5
4.755	2.78e-08	A_23_P142403	TM6SF2	transmembrane 6 superfamily member 2
4.75	2.4e-42	A_33_P3335257	CATSPERD	catsper channel auxiliary subunit delta
4.749	2.38e-28	A_23_P16523	GDF15	growth differentiation factor 15
4.741	6.58e-37	A_23_P37949	THOC6	THO complex 6 homolog (Drosophila)
4.739	0	A_32_P31182	RPL7	ribosomal protein L7
4.738	0	A_23_P259292	C1QTNF5	C1q and tumor necrosis factor related protein 5
4.738	3.44e-41	A_23_P7221	RPL34	ribosomal protein L34
4.731	0	A_23_P82693	PABPC1	poly(A) binding protein, cytoplasmic 1
4.725	2.33e-23	A_33_P3386459	ARHGAP5	Rho GTPase activating protein 5
4.724	4.1e-41	A_33_P3424861	FAM118A	family with sequence similarity 118, member A
4.721	5.27e-27	A_33_P3213374	CITED2	Cbp/p300-interacting transactivator, with Glu/Asp-rich carboxy-terminal domain, 2
4.715	8.85e-40	A_23_P127186	TACC2	transforming, acidic coiled-coil containing protein 2
4.711	1.78e-15	A_33_P3285271	FMO6P	flavin containing monooxygenase 6 pseudogene
4.701	1.42e-40	A_33_P3326020	KANK3	KN motif and ankyrin repeat domains 3
4.689	1.65e-32	A_24_P326708	BRSK2	BR serine/threonine kinase 2
4.684	0	A_23_P43273	EXT1	exostosin glycosyltransferase 1
4.68	0	A_33_P3387272	EEF1A1	eukaryotic translation elongation factor 1 alpha 1
4.679	3e-05	A_23_P142096	GPR32	G protein-coupled receptor 32
4.679	0	A_23_P22129	HAP1	huntingtin-associated protein 1
4.672	0	A_33_P3409245	LOC401286	uncharacterized LOC401286
4.668	0	A_23_P68899	TXN2	thioredoxin 2 (mitochondrial)
4.661	1.4e-19	A_24_P156748	SLC30A2	solute carrier family 30 (zinc transporter), member 2
4.66	9.48e-41	A_23_P166051	RBCK1	RanBP-type and C3HC4-type zinc finger containing 1
4.647	4.07e-06	A_33_P3378895	LOC340357	uncharacterized LOC340357
4.645	8.56e-28	A_23_P168490	HERPUD2	HERPUD family member 2
4.64	8.45e-28	A_33_P3289835	OSBPL9	oxysterol binding protein-like 9
4.638	6.56e-34	A_33_P3330952	ATP8A1	ATPase, aminophospholipid transporter (APLT), class I, type 8A, member 1
4.636	2.27e-27	A_23_P38365	TLK2	tousled-like kinase 2
4.631	3.59e-07	A_33_P3262884	TMEM198B	transmembrane protein 198B, pseudogene
4.622	0	A_23_P111621	GTF2IRD1	GTF2I repeat domain containing 1
4.611	2.97e-39	A_23_P58293	UBE2D3	ubiquitin-conjugating enzyme E2D 3
4.6	2.1e-39	A_33_P3364293	LOC389834	ankyrin repeat domain 57 pseudogene
4.598	2.8e-45	A_32_P162187	C2	complement component 2
4.595	2.37e-21	A_23_P468	CCDC181	coiled-coil domain containing 181
4.595	4.83e-35	A_23_P369641	MROH6	maestro heat-like repeat family member 6
4.591	1.65e-12	A_23_P206760	HP	haptoglobin
4.588	5.05e-07	A_33_P3372389	NPHP4	nephronophthisis 4
4.587	9.92e-35	A_23_P1452	NPFFR1	neuropeptide FF receptor 1
4.583	0	A_33_P3544887	TTC28	tetratricopeptide repeat domain 28
4.579	0	A_33_P3229863	LOC100128714	uncharacterized LOC100128714
4.578	1.71e-27	A_24_P102895	WDTC1	WD and tetratricopeptide repeats 1
4.573	0	A_24_P169148	HMGB1	high mobility group box 1
4.573	2.47e-26	A_23_P435444	PCDHGA7	protocadherin gamma subfamily A, 7
4.56	0	A_23_P73982	TMEM48	transmembrane protein 48
4.557	0	A_33_P3229067	HIST1H2BN	histone cluster 1, H2bn
4.555	2.45e-39	A_33_P3337627	TRPC6	transient receptor potential cation channel, subfamily C, member 6
4.551	6.38e-06	A_23_P329924	HCAR2	hydroxycarboxylic acid receptor 2
4.542	1.32e-10	A_23_P51039	INHA	inhibin, alpha
4.538	7.75e-39	A_33_P3257708	APOA1BP	apolipoprotein A-I binding protein
4.538	1.05e-39	A_23_P215669	POLR2J2/POLR2J3	polymerase (RNA) II (DNA directed) polypeptide J3
4.527	2.17e-27	A_23_P87560	BTG1	B-cell translocation gene 1, anti-proliferative
4.526	0	A_23_P429383	HOXD9	homeobox D9
4.523	1.44e-16	A_33_P3368695	HES7	hairy and enhancer of split 7 (Drosophila)
4.521	0	A_24_P272917	USP17L18 (includes others)	ubiquitin specific peptidase 17-like family member 30
4.518	0	A_23_P341443	MNT	MNT, MAX dimerization protein
4.505	9.2e-27	A_24_P97197	CTDSP1	CTD (carboxy-terminal domain, RNA polymerase II, polypeptide A) small phosphatase 1
4.5	4e-27	A_33_P3255509	FCHO1	FCH domain only 1
4.5	5.01e-38	A_23_P36345	STARD10	StAR-related lipid transfer (START) domain containing 10
4.5	1.52e-08	A_23_P252082	TMEM176A	transmembrane protein 176A
4.499	2.4e-20	A_33_P3313597	LOC100509861	uncharacterized LOC100509861
4.495	0	A_33_P3303865	FAM120C	family with sequence similarity 120C
4.491	1.22e-20	A_33_P3364463	NKAIN3	Na+/K+ transporting ATPase interacting 3
4.484	2.32e-27	A_33_P3384502	LOC100128946	uncharacterized LOC100128946
4.484	4.18e-33	A_33_P3452003	LOC143286	uncharacterized LOC143286
4.476	0	A_23_P204052	PCBP2	poly(rC) binding protein 2
4.466	3.14e-21	A_33_P3261353	BCORP1	BCL6 corepressor pseudogene 1
4.459	6.76e-11	A_23_P207174	GH2	growth hormone 2
4.455	2.44e-27	A_33_P3332348	RN7SL1	RNA, 7SL, cytoplasmic 1
4.454	1.04e-14	A_33_P3397288	EDN3	endothelin 3
4.453	1.13e-38	A_33_P3313421	UHRF1BP1	UHRF1 binding protein 1
4.447	6.8e-35	A_23_P348911	LOC100129726	uncharacterized LOC100129726
4.435	0	A_23_P158662	GPS1	G protein pathway suppressor 1
4.435	0	A_23_P106737	LUC7L	LUC7-like (S. cerevisiae)
4.435	4.73e-27	A_23_P163682	RHBDF1	rhomboid 5 homolog 1 (Drosophila)
4.434	1.67e-39	A_33_P3499102	RBM10	RNA binding motif protein 10
4.432	1.3e-17	A_23_P127721	P2RX3	purinergic receptor P2X, ligand-gated ion channel, 3
4.43	0	A_23_P434518	LFNG	LFNG O-fucosylpeptide 3-beta-N-acetylglucosaminyltransferase
4.425	0	A_33_P3391211	RAB12	RAB12, member RAS oncogene family
4.425	2.73e-38	A_23_P51853	ZDHHC18	zinc finger, DHHC-type containing 18
4.42	0	A_33_P3309429	NUPL2	nucleoporin like 2
4.418	3.47e-27	A_33_P3373403	PLEKHO1	pleckstrin homology domain containing, family O member 1
4.418	4.56e-33	A_33_P3220422	POM121L12	POM121 transmembrane nucleoporin-like 12
4.415	1.62e-24	A_23_P30634	BACH2	BTB and CNC homology 1, basic leucine zipper transcription factor 2
4.413	0	A_23_P40847	CHST2	carbohydrate (N-acetylglucosamine-6-O) sulfotransferase 2
4.412	6.28e-16	A_33_P3672756	LOC284561	uncharacterized LOC284561
4.41	0	A_23_P141362	FZD2	frizzled family receptor 2
4.41	5.34e-26	A_33_P3255131	KCTD19	potassium channel tetramerisation domain containing 19
4.395	0	A_32_P207124	CT47A6 (includes others)	cancer/testis antigen family 47, member A6
4.395	0	A_33_P3378284	COX6B2	cytochrome c oxidase subunit VIb polypeptide 2 (testis)
4.389	1.04e-42	A_33_P3217719	TLE1	transducin-like enhancer of split 1 (E(sp1) homolog, Drosophila)
4.385	1.91e-26	A_33_P3249529	PCNX	pecanex homolog (Drosophila)
4.383	4.49e-27	A_23_P40025	DAZAP2	DAZ associated protein 2
4.383	0	A_23_P214080	EGR1	early growth response 1
4.382	1.16e-07	A_33_P3420816	GDF1	growth differentiation factor 1
4.382	0	A_23_P204144	KRT85	keratin 85
4.378	0	A_24_P101391	YBX1	Y box binding protein 1
4.372	0	A_23_P132845	CLCN2	chloride channel, voltage-sensitive 2
4.372	8.63e-25	A_32_P923011	FAM138A	family with sequence similarity 138, member A
4.371	5.56e-36	A_33_P3523501	LOC374890	uncharacterized LOC374890
4.367	3.76e-37	A_33_P3238074	SMCR7L	Smith-Magenis syndrome chromosome region, candidate 7-like
4.364	8.1e-38	A_23_P31654	RPL8	ribosomal protein L8
4.363	1.69e-25	A_33_P3361811	NAA16	N(alpha)-acetyltransferase 16, NatA auxiliary subunit
4.359	9.02e-27	A_23_P137948	NENF	neudesin neurotrophic factor
4.352	5.84e-27	A_33_P3269408	FOXI2	forkhead box I2
4.338	6.86e-08	A_24_P228149	KRT13	keratin 13
4.332	4.12e-10	A_33_P3407549	SOWAHA	sosondowah ankyrin repeat domain family member A
4.331	4.58e-21	A_33_P3412233	POMZP3	POM121 and ZP3 fusion
4.329	4.04e-31	A_33_P3293396	LINGO4	leucine rich repeat and Ig domain containing 4
4.314	0	A_23_P118038	NUTF2	nuclear transport factor 2
4.31	0	A_23_P416314	HRASLS5	HRAS-like suppressor family, member 5
4.307	2.87e-38	A_33_P3235189	ANKRD13B	ankyrin repeat domain 13B
4.305	5.37e-33	A_33_P3424577	IL23A	interleukin 23, alpha subunit p19
4.303	9.91e-27	A_33_P3402116	AGO1	argonaute RISC catalytic component 1
4.302	0	A_24_P388252	PPP3R1	protein phosphatase 3, regulatory subunit B, alpha
4.298	2.01e-22	A_33_P3249534	NEFM	neurofilament, medium polypeptide
4.297	0	A_33_P3357979	CTBP1	C-terminal binding protein 1
4.294	1.34e-13	A_33_P3251421	KRTAP21-1	keratin associated protein 21-1
4.288	4.74e-18	A_33_P3262069	OR2AG2	olfactory receptor, family 2, subfamily AG, member 2
4.287	7.51e-20	A_33_P3227079	PPAPDC3	phosphatidic acid phosphatase type 2 domain containing 3
4.284	2.64e-37	A_24_P566701	SKP1	S-phase kinase-associated protein 1
4.284	5.87e-29	A_33_P3645888	SNORA71C	small nucleolar RNA, H/ACA box 71C
4.282	8.92e-18	A_24_P307135	TNXB	tenascin XB
4.275	1.22e-15	A_23_P26522	AQP8	aquaporin 8
4.274	0	A_33_P3421827	HBZ	hemoglobin, zeta
4.274	0	A_32_P77502	HNRNPA3	heterogeneous nuclear ribonucleoprotein A3
4.273	2.33e-13	A_33_P3253365	CNTNAP3B	contactin associated protein-like 3B
4.262	0	A_23_P208373	CYP2B6	cytochrome P450, family 2, subfamily B, polypeptide 6
4.26	4.43e-10	A_23_P111724	RUNDC3B	RUN domain containing 3B
4.259	1.65e-38	A_33_P3267263	RNU1-5	RNA, U1 small nuclear 5
4.257	8.3e-09	A_23_P130376	PIEZO2	piezo-type mechanosensitive ion channel component 2
4.257	0	A_24_P103025	PCBP1	poly(rC) binding protein 1
4.249	0	A_33_P3417437	CD164L2	CD164 sialomucin-like 2
4.245	4.87e-30	A_23_P416212	HSPB9	heat shock protein, alpha-crystallin-related, B9
4.242	0	A_33_P3274105	CLHC1	clathrin heavy chain linker domain containing 1
4.242	1.4e-45	A_33_P3348091	LTBP4	latent transforming growth factor beta binding protein 4
4.237	2.26e-18	A_33_P3253598	GYG2P1	glycogenin 2 pseudogene 1
4.234	3e-05	A_24_P324712	NPC1L1	NPC1-like 1
4.23	2.48e-09	A_23_P57268	CXADR	coxsackie virus and adenovirus receptor
4.227	6.06e-37	A_23_P11005	ADAMTS7	ADAM metallopeptidase with thrombospondin type 1 motif, 7
4.224	1.23e-37	A_24_P256155	NKX1-2	NK1 homeobox 2
4.224	2.35e-38	A_33_P3392000	LOC100506190	uncharacterized LOC100506190
4.221	2.01e-26	A_23_P27571	MCOLN1	mucolipin 1
4.22	1.33e-37	A_23_P100912	GIT1	G protein-coupled receptor kinase interacting ArfGAP 1
4.219	1.1e-37	A_33_P3408305	CERS3	ceramide synthase 3
4.216	2.7e-10	A_33_P3404779	TCTEX1D4	Tctex1 domain containing 4
4.215	1.4e-45	A_23_P5785	BBS5	Bardet-Biedl syndrome 5
4.215	3.91e-37	A_33_P3424267	NAA60	N(alpha)-acetyltransferase 60, NatF catalytic subunit
4.215	2.94e-25	A_33_P3263387	TTLL4	tubulin tyrosine ligase-like family, member 4
4.212	9.41e-38	A_23_P360179	NEURL4	neuralized homolog 4 (Drosophila)
4.211	0	A_23_P124570	FER	fer (fps/fes related) tyrosine kinase
4.211	3.9e-38	A_23_P362637	UBR2	ubiquitin protein ligase E3 component n-recognin 2
4.209	0	A_23_P126803	ARPC5	actin related protein 2/3 complex, subunit 5, 16kDa
4.208	4.66e-26	A_32_P32413	SETBP1	SET binding protein 1
4.207	9.78e-18	A_23_P58869	GSTM2P1	glutathione S-transferase mu 2 (muscle) pseudogene 1
4.206	0	A_23_P12858	TBATA	thymus, brain and testes associated
4.201	3.31e-38	A_23_P415401	KLF9	Kruppel-like factor 9
4.196	7.9e-31	A_24_P220897	SPATA24	spermatogenesis associated 24
4.195	1.09e-06	A_23_P162547	MYL2	myosin, light chain 2, regulatory, cardiac, slow
4.193	0	A_33_P3276329	LOC100505669	uncharacterized LOC100505669
4.187	3.96e-38	A_24_P67308	RPL19P12	ribosomal protein L19 pseudogene 12
4.184	8.03e-31	A_24_P330385	SLC22A17	solute carrier family 22, member 17
4.178	1.83e-25	A_33_P3234222	TSPO2	translocator protein 2
4.176	0	A_33_P3318861	DYTN	dystrotelin
4.171	0	A_23_P111141	BAG6	BCL2-associated athanogene 6
4.168	2.42e-25	A_23_P255968	TAAR5	trace amine associated receptor 5
4.167	0	A_33_P3316026	USF2	upstream transcription factor 2, c-fos interacting
4.164	2.09e-35	A_32_P82623	AGBL3	ATP/GTP binding protein-like 3
4.155	1.76e-36	A_33_P3322553	MED25	mediator complex subunit 25
4.153	3.79e-26	A_24_P753476	LOC340508	growth arrest-specific 2 like 1 pseudogene
4.152	0	A_33_P3421984	HYAL4	hyaluronoglucosaminidase 4
4.151	0	A_33_P3407835	PPM1M	protein phosphatase, Mg2+/Mn2+ dependent, 1M
4.146	7.2e-38	A_23_P50137	MEX3C	mex-3 homolog C (C. elegans)
4.144	0	A_23_P502371	PHF2	PHD finger protein 2
4.14	7.78e-37	A_33_P3228315	CARD14	caspase recruitment domain family, member 14
4.138	2.9e-23	A_23_P160354	AKT3	v-akt murine thymoma viral oncogene homolog 3 (protein kinase B, gamma)
4.136	0	A_23_P207600	PSMD11	proteasome (prosome, macropain) 26S subunit, non-ATPase, 11
4.132	1.54e-44	A_24_P117942	TOMM20L	translocase of outer mitochondrial membrane 20 homolog (yeast)-like
4.128	5.66e-06	A_23_P210869	COX4I2	cytochrome c oxidase subunit IV isoform 2 (lung)
4.127	6.03e-32	A_24_P165450	TTLL7	tubulin tyrosine ligase-like family, member 7
4.123	0	A_23_P256148	AKIRIN1	akirin 1
4.119	5.74e-38	A_23_P371876	ALKBH8	alkB, alkylation repair homolog 8 (E. coli)
4.112	2.75e-31	A_33_P3238410	SBF1	SET binding factor 1
4.111	4.57e-21	A_23_P123596	GLDC	glycine dehydrogenase (decarboxylating)
4.111	0	A_23_P210690	TRIB3	tribbles homolog 3 (Drosophila)
4.101	1.09e-23	A_33_P3285354	C11orf95	chromosome 11 open reading frame 95
4.098	2.4e-27	A_33_P3272330	DNMT3A	DNA (cytosine-5-)-methyltransferase 3 alpha
4.096	3.09e-31	A_33_P3277178	SSPO	SCO-spondin homolog (Bos taurus)
4.095	7.01e-36	A_23_P115064	CRABP2	cellular retinoic acid binding protein 2
4.092	3.99e-30	A_24_P55496	OSR2	odd-skipped related 2 (Drosophila)
4.092	1.61e-09	A_23_P82286	ZAN	zonadhesin
4.089	0	A_33_P3244322	BCL2L12	BCL2-like 12 (proline rich)
4.089	6.73e-36	A_23_P118493	TOM1L1	target of myb1 (chicken)-like 1
4.088	3.36e-44	A_23_P89621	CBX4	chromobox homolog 4
4.088	1.14e-20	A_23_P41114	CSTA	cystatin A (stefin A)
4.087	5.04e-36	A_23_P152804	NME1	NME/NM23 nucleoside diphosphate kinase 1
4.086	0	A_33_P3252989	ZSWIM8	zinc finger, SWIM-type containing 8
4.082	3.45e-12	A_33_P3278714	FAM179A	family with sequence similarity 179, member A
4.078	7.39e-26	A_33_P3267482	KIAA1804	mixed lineage kinase 4
4.076	0	A_33_P3570228	TNRC18P1	TNRC18P1
4.072	2.8e-45	A_33_P3251984	MRGPRF	MAS-related GPR, member F
4.07	2.39e-17	A_23_P312132	ITGAX	integrin, alpha X (complement component 3 receptor 4 subunit)
4.069	1.47e-10	A_33_P3386156	CELF5	CUGBP, Elav-like family member 5
4.064	9.66e-37	A_23_P258018	MYL5	myosin, light chain 5, regulatory
4.063	8.04e-22	A_33_P3293768	KRTAP10-6/KRTAP10-7	keratin associated protein 10-7
4.06	9.11e-07	A_24_P65373	ITGA2B	integrin, alpha 2b (platelet glycoprotein IIb of IIb/IIIa complex, antigen CD41)
4.059	8.55e-37	A_23_P36226	SLC25A33	solute carrier family 25 (pyrimidine nucleotide carrier), member 33
4.053	3.18e-08	A_23_P431305	FAM69B	family with sequence similarity 69, member B
4.053	0	A_23_P130642	GBP6	guanylate binding protein family, member 6
4.052	6.23e-08	A_32_P37495	LOC100506700	uncharacterized LOC100506700
4.04	1.53e-35	A_33_P3340666	KRTAP19-5	keratin associated protein 19-5
4.037	0	A_24_P690924	SEC23B	Sec23 homolog B (S. cerevisiae)
4.03	2.48e-25	A_33_P3300680	C19orf12	chromosome 19 open reading frame 12
4.028	2.89e-41	A_33_P3270317	SLC18A3	solute carrier family 18 (vesicular acetylcholine), member 3
4.026	0	A_24_P104512	EVPL	envoplakin
4.024	0	A_33_P3363799	NCAM1	neural cell adhesion molecule 1
4.021	0	A_23_P108404	AGAP1	ArfGAP with GTPase domain, ankyrin repeat and PH domain 1
4.021	4.95e-37	A_33_P3223759	MED13	mediator complex subunit 13
4.02	2.8e-45	A_23_P356330	DESI1	desumoylating isopeptidase 1
4.02	1.29e-25	A_23_P145289	GNL1	guanine nucleotide binding protein-like 1
4.018	0	A_33_P3340254	MLL2	myeloid/lymphoid or mixed-lineage leukemia 2
4.016	6.27e-41	A_33_P3230264	GPC3	glypican 3
4.015	0	A_23_P92057	PIK3CA	phosphatidylinositol-4,5-bisphosphate 3-kinase, catalytic subunit alpha
4.015	2.51e-24	A_23_P337753	SP140L	SP140 nuclear body protein-like
4.01	5.92e-37	A_33_P3358253	INPPL1	inositol polyphosphate phosphatase-like 1
4.005	0	A_24_P364838	SLC9A3R2	solute carrier family 9, subfamily A (NHE3, cation proton antiporter 3), member 3 regulator 2
4.002	2.96e-25	A_24_P341504	RNPC3	RNA-binding region (RNP1, RRM) containing 3
3.999	9.84e-24	A_33_P3216483	LOC644277	uncharacterized LOC644277
3.994	4.1e-39	A_23_P200741	DPT	dermatopontin
3.992	7.06e-37	A_23_P137016	SAT1	spermidine/spermine N1-acetyltransferase 1
3.991	0	A_33_P3391375	LANCL3	LanC lantibiotic synthetase component C-like 3 (bacterial)
3.986	7.71e-25	A_33_P3209214	TNRC18	trinucleotide repeat containing 18
3.985	2.48e-39	A_24_P941322	QKI	QKI, KH domain containing, RNA binding
3.983	4.79e-25	A_23_P395534	RSC1A1	regulatory solute carrier protein, family 1, member 1
3.981	3.22e-38	A_23_P130836	GZMM	granzyme M (lymphocyte met-ase 1)
3.981	6.5e-35	A_32_P122402	LOC441455	makorin ring finger protein 1 pseudogene
3.978	3.15e-41	A_24_P217904	TRERF1	transcriptional regulating factor 1
3.977	4e-05	A_33_P3374221	LOC643936	uncharacterized LOC643936
3.975	1.31e-06	A_33_P3351840	LOC100128059	uncharacterized LOC100128059
3.972	5.87e-14	A_33_P3312743	KRTAP4-3	keratin associated protein 4-3
3.969	1.07e-10	A_33_P3325704	SPRR2E	small proline-rich protein 2E
3.962	3.8e-18	A_33_P3396635	SSX3	synovial sarcoma, X breakpoint 3
3.961	1.89e-07	A_33_P3256282	KRTAP10-2	keratin associated protein 10-2
3.959	2.36e-25	A_33_P3387756	C20orf201	chromosome 20 open reading frame 201
3.956	0	A_23_P160862	HNRNPU	heterogeneous nuclear ribonucleoprotein U (scaffold attachment factor A)
3.955	3.94e-33	A_33_P3314974	PARD6G-AS1	PARD6G antisense RNA 1
3.953	2.72e-25	A_23_P132260	PES1	pescadillo ribosomal biogenesis factor 1
3.951	4.24e-16	A_33_P3209716	CTNND1	catenin (cadherin-associated protein), delta 1
3.946	0	A_23_P166807	PCBP4	poly(rC) binding protein 4
3.939	5.11e-36	A_33_P3210622	ASB13	ankyrin repeat and SOCS box containing 13
3.935	3.2e-25	A_23_P76015	ARHGEF17	Rho guanine nucleotide exchange factor (GEF) 17
3.931	5.58e-25	A_33_P3397568	MEMO1	mediator of cell motility 1
3.93	0	A_23_P64799	AAAS	achalasia, adrenocortical insufficiency, alacrimia
3.93	1.28e-23	A_24_P88079	MUC6	mucin 6, oligomeric mucus/gel-forming
3.93	6.22e-36	A_33_P3338559	RBBP4	retinoblastoma binding protein 4
3.927	6.15e-25	A_24_P15621	SLC6A10P	solute carrier family 6 (neurotransmitter transporter, creatine), member 10, pseudogene
3.922	2.72e-17	A_24_P659036	DENND6B	DENN/MADD domain containing 6B
3.913	2.14e-24	A_23_P152181	POLR3E	polymerase (RNA) III (DNA directed) polypeptide E (80kD)
3.911	1.85e-13	A_33_P3420904	PATE3	prostate and testis expressed 3
3.91	5e-05	A_33_P3270800	CPSF4L	cleavage and polyadenylation specific factor 4-like
3.906	2.12e-34	A_23_P501134	LIG3	ligase III, DNA, ATP-dependent
3.898	8.76e-25	A_33_P3322388	SPRR2D	small proline-rich protein 2D
3.896	0	A_24_P248185	PIANP	PILR alpha associated neural protein
3.894	0	A_33_P3306510	NUP153	nucleoporin 153kDa
3.892	4.48e-36	A_23_P107735	CD79A	CD79a molecule, immunoglobulin-associated alpha
3.89	1.5e-34	A_33_P3240931	SMIM15	small integral membrane protein 15
3.885	8.85e-36	A_24_P185029	SH2B1	SH2B adaptor protein 1
3.883	0	A_24_P288722	CASK	calcium/calmodulin-dependent serine protein kinase (MAGUK family)
3.879	1.55e-18	A_23_P420209	GCNT3	glucosaminyl (N-acetyl) transferase 3, mucin type
3.876	1.32e-37	A_23_P34877	RBM15	RNA binding motif protein 15
3.876	1.06e-31	A_23_P119344	TEAD2	TEA domain family member 2
3.876	1.04e-24	A_33_P3380346	WHSC1	Wolf-Hirschhorn syndrome candidate 1
3.875	6.69e-36	A_33_P3422802	ULBP1	UL16 binding protein 1
3.874	2.4e-07	A_23_P305550	GPR35	G protein-coupled receptor 35
3.873	0	A_33_P3292844	NEUROG3	neurogenin 3
3.871	0	A_32_P231617	TM4SF1	transmembrane 4 L six family member 1
3.869	1.04e-34	A_33_P3382944	YJEFN3	YjeF N-terminal domain containing 3
3.868	6.38e-07	A_23_P81926	PSORS1C2	psoriasis susceptibility 1 candidate 2
3.858	3.77e-24	A_24_P56270	DYRK2	dual-specificity tyrosine-(Y)-phosphorylation regulated kinase 2
3.858	0	A_23_P213832	SPINK7	serine peptidase inhibitor, Kazal type 7 (putative)
3.851	2e-05	A_23_P135722	BTC	betacellulin
3.848	1.4e-45	A_23_P316960	GRINA	glutamate receptor, ionotropic, N-methyl D-aspartate-associated protein 1 (glutamate binding)
3.847	7.15e-44	A_23_P8900	COX6C	cytochrome c oxidase subunit VIc
3.846	1.09e-09	A_33_P3279610	COX6A2	cytochrome c oxidase subunit VIa polypeptide 2
3.841	8.27e-44	A_23_P156739	MNF1	mitochondrial nucleoid factor 1
3.841	1.35e-06	A_33_P3394352	VPS53	vacuolar protein sorting 53 homolog (S. cerevisiae)
3.84	0	A_23_P14915	CSNK2A2	casein kinase 2, alpha prime polypeptide
3.837	1.15e-37	A_24_P520767	LOC149351	uncharacterized LOC149351
3.834	4.63e-41	A_32_P122240	ASCL5	achaete-scute complex homolog 5 (Drosophila)
3.829	5.08e-24	A_24_P106112	PKD2	polycystic kidney disease 2 (autosomal dominant)
3.827	8.8e-09	A_23_P90273	CHST8	carbohydrate (N-acetylgalactosamine 4-0) sulfotransferase 8
3.825	8.06e-23	A_23_P358917	CYP3A7	cytochrome P450, family 3, subfamily A, polypeptide 7
3.825	9.99e-33	A_23_P129413	DPEP3	dipeptidase 3
3.823	5.61e-45	A_33_P3275801	DES	desmin
3.823	1.79e-24	A_33_P3346841	YTHDF2	YTH domain family, member 2
3.821	4.65e-06	A_33_P3390177	FLJ34208	uncharacterized LOC401106
3.82	1.46e-43	A_23_P252825	SCAP	SREBF chaperone
3.818	1.6e-32	A_33_P3278911	PHF20L1	PHD finger protein 20-like 1
3.818	1.26e-35	A_33_P3461633	LOC284454	uncharacterized LOC284454
3.817	0	A_23_P4808	PTGER1	prostaglandin E receptor 1 (subtype EP1), 42kDa
3.813	2.49e-23	A_33_P3340085	POLDIP3	polymerase (DNA-directed), delta interacting protein 3
3.813	4.1e-22	A_33_P3242833	PKN2	protein kinase N2
3.813	9e-05	A_32_P89827	TPTE2P6	transmembrane phosphoinositide 3-phosphatase and tensin homolog 2 pseudogene 6
3.806	1.13e-21	A_23_P204879	CAB39L	calcium binding protein 39-like
3.804	2.19e-24	A_33_P3353581	IGBP1	immunoglobulin (CD79A) binding protein 1
3.803	1.47e-24	A_24_P356373	HAGHL	hydroxyacylglutathione hydrolase-like
3.801	1.13e-07	A_33_P3236392	PVRL4	poliovirus receptor-related 4
3.801	0	A_23_P154306	TANK	TRAF family member-associated NFKB activator
3.795	1.05e-32	A_24_P67027	CLK2	CDC-like kinase 2
3.792	0	A_33_P3491294	AMDHD2	amidohydrolase domain containing 2
3.791	2.87e-06	A_33_P3411612	TMEM221	transmembrane protein 221
3.787	1.4e-45	A_24_P298174	CBX1	chromobox homolog 1
3.784	9.52e-34	A_33_P3380682	TBPL1	TBP-like 1
3.782	7.03e-16	A_33_P3259740	FLJ44881	FLJ44881
3.778	1.18e-33	A_33_P3278407	MLLT4	myeloid/lymphoid or mixed-lineage leukemia (trithorax homolog, Drosophila); translocated to, 4
3.774	0	A_24_P372932	PEX5	peroxisomal biogenesis factor 5
3.771	8.41e-45	A_23_P3994	TMEM256	transmembrane protein 256
3.768	4.19e-40	A_23_P4400	KRTAP4-11	keratin associated protein 4-11
3.766	1e-05	A_33_P3379251	LRRC30	leucine rich repeat containing 30
3.765	2.76e-35	A_23_P129513	MRPL28	mitochondrial ribosomal protein L28
3.763	2.45e-33	A_23_P147397	DYNC2H1	dynein, cytoplasmic 2, heavy chain 1
3.762	9.81e-45	A_33_P3384562	PDLIM7	PDZ and LIM domain 7 (enigma)
3.76	1.1e-40	A_32_P47988	CAMK2D	calcium/calmodulin-dependent protein kinase II delta
3.754	2.17e-14	A_23_P68998	MIOX	myo-inositol oxygenase
3.753	0	A_23_P100501	HMOX2	heme oxygenase (decycling) 2
3.747	3.87e-26	A_33_P3334828	INSL3	insulin-like 3 (Leydig cell)
3.745	5.13e-35	A_24_P16815	ZMYM3	zinc finger, MYM-type 3
3.742	1.95e-06	A_33_P3344648	LOC440461	Rho GTPase activating protein 27 pseudogene
3.74	0	A_23_P39223	ZNF2	zinc finger protein 2
3.734	2.37e-33	A_33_P3321657	HSPG2	heparan sulfate proteoglycan 2
3.727	0	A_24_P721898	BTBD7	BTB (POZ) domain containing 7
3.727	4.89e-18	A_33_P3367171	SLC22A8	solute carrier family 22 (organic anion transporter), member 8
3.726	4.19e-22	A_33_P3247403	TOR3A	torsin family 3, member A
3.726	2.8e-45	A_33_P3310696	UBE2J2	ubiquitin-conjugating enzyme E2, J2
3.719	4.61e-42	A_23_P326296	U2AF1L4	U2 small nuclear RNA auxiliary factor 1-like 4
3.718	4.59e-11	A_33_P3220674	LOC389906	zinc finger protein 839 pseudogene
3.711	3.67e-24	A_23_P418597	TNKS1BP1	tankyrase 1 binding protein 1, 182kDa
3.711	1.98e-33	A_33_P3377763	FLJ36000	uncharacterized FLJ36000
3.71	8.69e-44	A_33_P3301219	FAM27A	family with sequence similarity 27, member A
3.709	3.78e-43	A_33_P3290174	DEGS2	delta(4)-desaturase, sphingolipid 2
3.708	1.12e-33	A_33_P3392921	CTTN	cortactin
3.705	8.41e-44	A_33_P3283601	LOC389033	placenta-specific 9 pseudogene
3.705	2.56e-23	A_24_P242036	RRP7B	ribosomal RNA processing 7 homolog B (S. cerevisiae)
3.7	0	A_24_P373768	GIPR	gastric inhibitory polypeptide receptor
3.699	2.04e-33	A_33_P3290235	LOC149950	uncharacterized LOC149950
3.693	1.36e-13	A_24_P245379	SERPINB2	serpin peptidase inhibitor, clade B (ovalbumin), member 2
3.692	1.11e-16	A_33_P3381191	FOXRED2	FAD-dependent oxidoreductase domain containing 2
3.692	2.85e-06	A_23_P315991	OR10A5	olfactory receptor, family 10, subfamily A, member 5
3.685	0	A_24_P942068	TANC2	tetratricopeptide repeat, ankyrin repeat and coiled-coil containing 2
3.683	3.62e-34	A_23_P350234	UBE2NL	ubiquitin-conjugating enzyme E2N-like
3.678	4.12e-23	A_23_P121215	CAMK1	calcium/calmodulin-dependent protein kinase I
3.678	5.95e-33	A_33_P3250343	LOC100132062 (includes others)	uncharacterized LOC731275
3.676	5.01e-24	A_23_P148513	GNG5	guanine nucleotide binding protein (G protein), gamma 5
3.671	1.6e-34	A_23_P55376	KANSL1	KAT8 regulatory NSL complex subunit 1
3.669	6.6e-33	A_23_P382199	VAPA	VAMP (vesicle-associated membrane protein)-associated protein A, 33kDa
3.668	2.07e-28	A_33_P3323607	CCDC129	coiled-coil domain containing 129
3.659	4.6e-07	A_32_P170397	LOC100289090	uncharacterized LOC100289090
3.656	1.17e-32	A_23_P35082	SESN2	sestrin 2
3.649	4.79e-23	A_24_P20383	ARPC4	actin related protein 2/3 complex, subunit 4, 20kDa
3.644	2.21e-07	A_33_P3317392	ADAMTS19	ADAM metallopeptidase with thrombospondin type 1 motif, 19
3.639	1.54e-23	A_33_P3347772	SEPT2	septin 2
3.637	4.41e-42	A_33_P3236902	MUC3B	mucin 3B, cell surface associated
3.636	1.37e-30	A_33_P3259077	LOC338797	uncharacterized LOC338797
3.633	8.93e-16	A_33_P3396370	ACRBP	acrosin binding protein
3.632	1.77e-32	A_33_P3372237	DCAF13	DDB1 and CUL4 associated factor 13
3.632	2e-42	A_33_P3362371	RTN3	reticulon 3
3.622	5.42e-07	A_23_P83683	MORC1	MORC family CW-type zinc finger 1
3.621	0	A_23_P29939	SNCA	synuclein, alpha (non A4 component of amyloid precursor)
3.619	1.06e-23	A_23_P132139	C21orf58	chromosome 21 open reading frame 58
3.611	0	A_23_P211326	CECR2	cat eye syndrome chromosome region, candidate 2
3.611	7.29e-44	A_24_P47681	CAND1	cullin-associated and neddylation-dissociated 1
3.611	4.21e-16	A_33_P3274811	SPRR2F	small proline-rich protein 2F
3.61	2.48e-12	A_24_P350622	KIR2DL4	killer cell immunoglobulin-like receptor, two domains, long cytoplasmic tail, 4
3.603	0	A_24_P134789	KRTAP10-10	keratin associated protein 10-10
3.603	5.18e-44	A_33_P3312682	REXO1	REX1, RNA exonuclease 1 homolog (S. cerevisiae)
3.601	1.88e-42	A_33_P3393106	FAM188A	family with sequence similarity 188, member A
3.595	0	A_33_P3363245	NXPH4	neurexophilin 4
3.595	1.15e-10	A_33_P3289034	PKD2L1	polycystic kidney disease 2-like 1
3.593	8.66e-43	A_33_P3279708	RNU2-2	RNA, U2 small nuclear 2
3.592	6.17e-44	A_33_P3392823	USE1	unconventional SNARE in the ER 1 homolog (S. cerevisiae)
3.59	2.81e-42	A_33_P3366903	CHST6	carbohydrate (N-acetylglucosamine 6-O) sulfotransferase 6
3.584	4.13e-43	A_33_P3251901	APBB2	amyloid beta (A4) precursor protein-binding, family B, member 2
3.584	1.21e-40	A_33_P3347928	CCNL1	cyclin L1
3.579	3.34e-23	A_23_P72584	ACBD7	acyl-CoA binding domain containing 7
3.579	1.32e-21	A_33_P3342469	OR6T1	olfactory receptor, family 6, subfamily T, member 1
3.575	7.77e-41	A_23_P21734	TAF9	TAF9 RNA polymerase II, TATA box binding protein (TBP)-associated factor, 32kDa
3.573	1.11e-39	A_23_P207842	RARA	retinoic acid receptor, alpha
3.571	9.68e-41	A_23_P412409	PRRC2C	proline-rich coiled-coil 2C
3.57	2.01e-30	A_32_P98298	DUSP8	dual specificity phosphatase 8
3.568	0	A_23_P363831	FBXO3	F-box protein 3
3.568	2.15e-38	A_33_P3301689	ZNF326	zinc finger protein 326
3.564	1.84e-43	A_33_P3222769	PRR25	proline rich 25
3.563	3.73e-23	A_23_P410859	ZSWIM6	zinc finger, SWIM-type containing 6
3.557	8.87e-13	A_33_P3249877	BEST3	bestrophin 3
3.557	3.55e-28	A_23_P105251	GLI1	GLI family zinc finger 1
3.548	1.33e-33	A_33_P3251776	HSD3B7	hydroxy-delta-5-steroid dehydrogenase, 3 beta- and steroid delta-isomerase 7
3.547	1.77e-18	A_23_P344125	ISM2	isthmin 2 homolog (zebrafish)
3.546	5.21e-43	A_33_P3278187	SLC35D2	solute carrier family 35, member D2
3.543	3.37e-42	A_33_P3416150	SBF1P1	SET binding factor 1 pseudogene 1
3.542	7.47e-32	A_24_P126060	DDX3X	DEAD (Asp-Glu-Ala-Asp) box polypeptide 3, X-linked
3.541	2.69e-43	A_32_P49844	RHOQ	ras homolog family member Q
3.54	4.01e-43	A_23_P218079	SLC38A2	solute carrier family 38, member 2
3.537	7.92e-20	A_32_P120638	INTS4	integrator complex subunit 4
3.536	0	A_23_P365738	ARC	activity-regulated cytoskeleton-associated protein
3.532	3.03e-43	A_33_P3429576	AP3S1	adaptor-related protein complex 3, sigma 1 subunit
3.525	9e-23	A_23_P168443	EPHB4	EPH receptor B4
3.525	1.86e-39	A_33_P3286302	TNFRSF14	tumor necrosis factor receptor superfamily, member 14
3.525	1.48e-21	A_33_P3213493	VAMP2	vesicle-associated membrane protein 2 (synaptobrevin 2)
3.523	3.98e-17	A_32_P79115	LOC388692	uncharacterized LOC388692
3.522	4.71e-40	A_33_P3335682	PPP1R14A	protein phosphatase 1, regulatory (inhibitor) subunit 14A
3.521	3.59e-13	A_24_P256018	HIST2H2BF	histone cluster 2, H2bf
3.518	1e-05	A_33_P3303309	LOC150622	uncharacterized LOC150622
3.516	5.84e-43	A_33_P3294603	SLC22A31	solute carrier family 22, member 31
3.516	3.37e-23	A_33_P3248664	VARS	valyl-tRNA synthetase
3.513	8.13e-22	A_23_P115467	S100A5	S100 calcium binding protein A5
3.512	2.29e-22	A_33_P3389634	CAPG	capping protein (actin filament), gelsolin-like
3.511	2e-05	A_33_P3256272	KRTAP10-5	keratin associated protein 10-5
3.51	1.41e-31	A_33_P3307886	TBXA2R	thromboxane A2 receptor
3.508	9.19e-43	A_33_P3327663	SUSD4	sushi domain containing 4
3.507	2.76e-33	A_33_P3366146	SRSF5	serine/arginine-rich splicing factor 5
3.503	9.54e-07	A_24_P383762	RASGEF1C	RasGEF domain family, member 1C
3.503	3.25e-22	A_33_P3870056	LOC283335	uncharacterized LOC283335
3.502	1.98e-22	A_23_P167017	POPDC2	popeye domain containing 2
3.501	3.14e-33	A_33_P3368328	PHB2	prohibitin 2
3.5	1.14e-42	A_23_P93082	NUS1	nuclear undecaprenyl pyrophosphate synthase 1 homolog (S. cerevisiae)
3.498	3.95e-30	A_33_P3299510	SCXA/SCXB	scleraxis homolog A (mouse)
3.495	2.39e-12	A_33_P3422133	ADAP1	ArfGAP with dual PH domains 1
3.495	7.75e-32	A_33_P3851788	CIRBP-AS1	CIRBP antisense RNA 1
3.495	0	A_24_P346604	UBE2W	ubiquitin-conjugating enzyme E2W (putative)
3.494	2.88e-31	A_23_P71053	MPP6	membrane protein, palmitoylated 6 (MAGUK p55 subfamily member 6)
3.491	6.47e-09	A_23_P6066	CPXM1	carboxypeptidase X (M14 family), member 1
3.491	6.52e-19	A_23_P96331	WAS	Wiskott-Aldrich syndrome
3.489	4.31e-22	A_33_P3254666	LZTS2	leucine zipper, putative tumor suppressor 2
3.488	8.17e-30	A_33_P3620488	CATSPERG	catsper channel auxiliary subunit gamma
3.486	0	A_24_P126651	TCEA1	transcription elongation factor A (SII), 1
3.485	7.02e-14	A_23_P8142	CLPS	colipase, pancreatic
3.485	1.85e-35	A_33_P3401267	FEZ2	fasciculation and elongation protein zeta 2 (zygin II)
3.482	5.35e-23	A_33_P3360684	CORO1B	coronin, actin binding protein, 1B
3.481	3.6e-16	A_33_P3294868	LINC00086	long intergenic non-protein coding RNA 86
3.48	1.11e-42	A_23_P84775	PLRG1	pleiotropic regulator 1
3.479	0	A_24_P22939	ADAMTSL5	ADAMTS-like 5
3.478	0	A_23_P28625	WDR12	WD repeat domain 12
3.475	1.77e-17	A_33_P3232334	ARMCX4	armadillo repeat containing, X-linked 4
3.472	9.8e-42	A_24_P117323	KLHL22	kelch-like family member 22
3.471	1.16e-29	A_33_P3254695	RNU105A	RNA, U105A small nucleolar
3.469	3.25e-22	A_24_P289383	CHD7	chromodomain helicase DNA binding protein 7
3.467	0	A_23_P128372	FKBP4	FK506 binding protein 4, 59kDa
3.467	7.31e-17	A_23_P321466	PEX11G	peroxisomal biogenesis factor 11 gamma
3.464	1.84e-42	A_23_P71328	MATN2	matrilin 2
3.463	1.41e-39	A_24_P44931	MPND	MPN domain containing
3.462	9.3e-32	A_23_P10995	RBMS3	RNA binding motif, single stranded interacting protein 3
3.461	2.38e-13	A_33_P3382399	KRTAP3-1	keratin associated protein 3-1
3.457	8.21e-33	A_33_P3210848	ELFN1	extracellular leucine-rich repeat and fibronectin type III domain containing 1
3.456	4.76e-22	A_24_P147540	FLJ22184	putative uncharacterized protein FLJ22184
3.454	3.51e-06	A_33_P3364348	JPH1	junctophilin 1
3.452	1.14e-06	A_33_P3376449	ZDHHC23	zinc finger, DHHC-type containing 23
3.444	4.7e-21	A_24_P288448	RASSF2	Ras association (RalGDS/AF-6) domain family member 2
3.443	7.25e-39	A_23_P121898	PARP8	poly (ADP-ribose) polymerase family, member 8
3.442	1.47e-31	A_23_P36700	TAPBPL	TAP binding protein-like
3.441	5.71e-24	A_33_P3452297	LINC00317	long intergenic non-protein coding RNA 317
3.438	0	A_33_P3344574	SFTPA2	surfactant protein A2
3.432	0	A_23_P82296	GNB2	guanine nucleotide binding protein (G protein), beta polypeptide 2
3.432	6.59e-31	A_33_P3420259	RNA28S5	RNA, 28S ribosomal 5
3.427	0	A_32_P182941	RPS3	ribosomal protein S3
3.426	1.15e-32	A_24_P185186	SAMD14	sterile alpha motif domain containing 14
3.426	0	A_33_P3294217	UTF1	undifferentiated embryonic cell transcription factor 1
3.423	4.92e-42	A_23_P74114	ZNF713	zinc finger protein 713
3.422	7.07e-12	A_33_P3270519	STRIP1	striatin interacting protein 1
3.421	6e-33	A_33_P3313635	CORO1A	coronin, actin binding protein, 1A
3.418	3.15e-10	A_33_P3390349	VAV2	vav 2 guanine nucleotide exchange factor
3.416	3.03e-19	A_23_P82959	FOXH1	forkhead box H1
3.413	2.37e-22	A_33_P3361513	NLE1	notchless homolog 1 (Drosophila)
3.412	1.29e-22	A_33_P3325262	SLC6A8	solute carrier family 6 (neurotransmitter transporter, creatine), member 8
3.406	0	A_23_P144959	VCAN	versican
3.399	1.5e-40	A_33_P3419594	PDE9A	phosphodiesterase 9A
3.399	0	A_24_P21770	YPEL4	yippee-like 4 (Drosophila)
3.398	1.04e-31	A_32_P181020	DOM3Z	dom-3 homolog Z (C. elegans)
3.397	5.31e-40	A_23_P71379	PSCA	prostate stem cell antigen
3.392	1.4e-45	A_23_P15369	CD300LB	CD300 molecule-like family member b
3.388	0	A_24_P256380	WLS	wntless homolog (Drosophila)
3.387	1.23e-41	A_23_P51906	PFDN2	prefoldin subunit 2
3.384	1.11e-37	A_23_P259955	GDF5	growth differentiation factor 5
3.384	2.01e-22	A_33_P3621701	LOC284933	uncharacterized LOC284933
3.38	0	A_23_P81912	TUBB	tubulin, beta class I
3.38	2.21e-13	A_24_P230282	VCX2	variable charge, X-linked 2
3.377	5e-13	A_33_P3209162	APOC4	apolipoprotein C-IV
3.376	4.84e-34	A_33_P3252146	HMX3	H6 family homeobox 3
3.373	5.11e-32	A_24_P522631	TMEM201	transmembrane protein 201
3.372	1.16e-31	A_23_P124003	P2RX2	purinergic receptor P2X, ligand-gated ion channel, 2
3.371	1.5e-21	A_23_P132784	FXR1	fragile X mental retardation, autosomal homolog 1
3.37	4.04e-32	A_23_P88589	NR2F2	nuclear receptor subfamily 2, group F, member 2
3.369	1.05e-10	A_33_P3268234	KRT39	keratin 39
3.368	2.55e-30	A_23_P52639	COX8A	cytochrome c oxidase subunit VIIIA (ubiquitous)
3.367	3e-40	A_33_P3410849	C8orf58	chromosome 8 open reading frame 58
3.367	4e-05	A_33_P3410484	SLC13A3	solute carrier family 13 (sodium-dependent dicarboxylate transporter), member 3
3.367	2.65e-18	A_33_P3317327	TRPM8	transient receptor potential cation channel, subfamily M, member 8
3.365	3.3e-37	A_33_P3305915	GGA1	golgi-associated, gamma adaptin ear containing, ARF binding protein 1
3.362	1.16e-30	A_24_P292470	UCP3	uncoupling protein 3 (mitochondrial, proton carrier)
3.361	2.4e-28	A_24_P241815	JUNB	jun B proto-oncogene
3.361	3.56e-06	A_33_P3386671	RORC	RAR-related orphan receptor C
3.359	3.2e-21	A_33_P3400171	AKT2	v-akt murine thymoma viral oncogene homolog 2
3.358	5.84e-22	A_33_P3422113	ZSCAN12P1	zinc finger and SCAN domain containing 12 pseudogene 1
3.355	1.99e-21	A_33_P3363016	BRF1	BRF1 homolog, subunit of RNA polymerase III transcription initiation factor IIIB (S. cerevisiae)
3.354	9.72e-39	A_23_P92230	TSC22D2	TSC22 domain family, member 2
3.352	6.59e-32	A_33_P3410206	VPS9D1	VPS9 domain containing 1
3.35	0	A_24_P87763	EEF2	eukaryotic translation elongation factor 2
3.349	3.27e-22	A_33_P3367447	ALDH3B1	aldehyde dehydrogenase 3 family, member B1
3.348	0	A_23_P141680	BCAS3	breast carcinoma amplified sequence 3
3.346	4.84e-33	A_32_P407245	DNAJC22	DnaJ (Hsp40) homolog, subfamily C, member 22
3.345	4.05e-06	A_23_P56787	CNTNAP5	contactin associated protein-like 5
3.345	5.77e-40	A_23_P55174	G6PC3	glucose 6 phosphatase, catalytic, 3
3.345	5.82e-19	A_33_P3282619	LOC100499227	uncharacterized LOC100499227
3.342	4.12e-18	A_23_P27424	ZNF418	zinc finger protein 418
3.341	3.21e-22	A_33_P3373375	CD81	CD81 molecule
3.341	2.17e-06	A_23_P127684	OR5F1	olfactory receptor, family 5, subfamily F, member 1
3.339	1.53e-15	A_24_P917886	MUC5AC	mucin 5AC, oligomeric mucus/gel-forming
3.338	4.91e-41	A_23_P371787	KIAA0247	KIAA0247
3.338	1.43e-09	A_23_P37167	MYH6	myosin, heavy chain 6, cardiac muscle, alpha
3.338	9.1e-35	A_33_P3422654	LOC100133985	uncharacterized LOC100133985
3.334	5.56e-41	A_24_P282578	SSR2	signal sequence receptor, beta (translocon-associated protein beta)
3.331	1.18e-30	A_33_P3415052	NIPAL4	NIPA-like domain containing 4
3.329	7.53e-40	A_23_P425880	TRIO	trio Rho guanine nucleotide exchange factor
3.327	7.96e-21	A_33_P3348614	TBL1XR1	transducin (beta)-like 1 X-linked receptor 1
3.326	2.78e-21	A_23_P32707	ESPL1	extra spindle pole bodies homolog 1 (S. cerevisiae)
3.326	4.61e-31	A_23_P78734	MYH14	myosin, heavy chain 14, non-muscle
3.325	1.01e-31	A_33_P3287685	CNOT3	CCR4-NOT transcription complex, subunit 3
3.324	6.81e-15	A_23_P81717	FRMD1	FERM domain containing 1
3.324	3.78e-11	A_23_P149084	GRIK3	glutamate receptor, ionotropic, kainate 3
3.324	6e-05	A_23_P214300	GSTA2	glutathione S-transferase alpha 2
3.321	6.85e-27	A_23_P164284	CLDN7	claudin 7
3.321	4.95e-09	A_33_P3415300	CPLX2	complexin 2
3.317	3.28e-21	A_33_P3390107	RNA18S5	RNA, 18S ribosomal 5
3.316	0	A_23_P168898	RPS20	ribosomal protein S20
3.314	1.02e-08	A_23_P214681	PPARD	peroxisome proliferator-activated receptor delta
3.306	8.84e-36	A_24_P102293	SLITRK5	SLIT and NTRK-like family, member 5
3.305	7.26e-14	A_33_P3297285	LOC100131667	uncharacterized LOC100131667
3.304	1.69e-06	A_24_P347880	ALOXE3	arachidonate lipoxygenase 3
3.303	1.05e-21	A_23_P214603	FLOT1	flotillin 1
3.3	1.47e-30	A_33_P3318444	RNF222	ring finger protein 222
3.299	2.01e-38	A_33_P3370634	CNIH	cornichon homolog (Drosophila)
3.298	1.75e-40	A_23_P114144	CCDC22	coiled-coil domain containing 22
3.296	0	A_23_P215296	CDK13	cyclin-dependent kinase 13
3.294	2e-39	A_23_P54900	UBN1	ubinuclein 1
3.293	8.84e-31	A_33_P3355717	ZFP36L1	ZFP36 ring finger protein-like 1
3.292	2.27e-28	A_23_P317207	ATXN7L2	ataxin 7-like 2
3.292	0	A_23_P11841	ATP2B4	ATPase, Ca++ transporting, plasma membrane 4
3.292	3.18e-36	A_23_P48826	TRIM69	tripartite motif containing 69
3.291	2.19e-39	A_24_P128205	PSMD1	proteasome (prosome, macropain) 26S subunit, non-ATPase, 1
3.29	6.23e-13	A_33_P3397348	LOC149134	uncharacterized LOC149134
3.289	2.19e-09	A_23_P104705	SLC29A2	solute carrier family 29 (nucleoside transporters), member 2
3.287	1.48e-21	A_24_P389038	WDR46	WD repeat domain 46
3.285	1e-15	A_33_P3350673	HOPX	HOP homeobox
3.283	2.65e-40	A_24_P159648	BAIAP2	BAI1-associated protein 2
3.28	1.7e-11	A_23_P34888	CHIA	chitinase, acidic
3.278	0	A_23_P406702	CAMSAP2	calmodulin regulated spectrin-associated protein family, member 2
3.273	3e-05	A_23_P24311	ALDH3B2	aldehyde dehydrogenase 3 family, member B2
3.273	4.76e-31	A_33_P3502640	DTX2	deltex homolog 2 (Drosophila)
3.273	0	A_23_P99853	FAM214A	family with sequence similarity 214, member A
3.269	2.14e-31	A_33_P3413188	LINC00087	long intergenic non-protein coding RNA 87
3.269	3.03e-35	A_33_P3379377	MARS	methionyl-tRNA synthetase
3.268	0	A_23_P149042	PYCR2	pyrroline-5-carboxylate reductase family, member 2
3.267	2.48e-07	A_23_P15414	SCARF1	scavenger receptor class F, member 1
3.264	1.12e-36	A_23_P213620	PPP2R2B	protein phosphatase 2, regulatory subunit B, beta
3.263	5.27e-40	A_33_P3421571	RAPH1	Ras association (RalGDS/AF-6) and pleckstrin homology domains 1
3.256	2.61e-35	A_23_P368740	HDAC10	histone deacetylase 10
3.256	5.94e-39	A_23_P161352	PTPLA	protein tyrosine phosphatase-like (proline instead of catalytic arginine), member A
3.256	4.83e-30	A_33_P3309365	SLC25A3P1	solute carrier family 25 (mitochondrial carrier; phosphate carrier), member 3 pseudogene 1
3.254	1.39e-36	A_33_P3351474	SMARCAD1	SWI/SNF-related, matrix-associated actin-dependent regulator of chromatin, subfamily a, containing DEAD/H box 1
3.253	8.42e-39	A_33_P3250730	ASIC4	acid-sensing (proton-gated) ion channel family member 4
3.252	1.74e-16	A_33_P3273233	LOC100129215	uncharacterized LOC100129215
3.249	3.9e-29	A_33_P3275998	RABEP1	rabaptin, RAB GTPase binding effector protein 1
3.249	9.62e-40	A_23_P49842	UNC119	unc-119 homolog (C. elegans)
3.248	3.05e-22	A_33_P3728167	CDH5	cadherin 5, type 2 (vascular endothelium)
3.248	6.09e-12	A_33_P3330074	TRPC2	transient receptor potential cation channel, subfamily C, member 2, pseudogene
3.247	1.93e-28	A_24_P76854	KRTAP2-3 (includes others)	keratin associated protein 2-3
3.247	4.52e-11	A_33_P3362296	KCNG1	potassium voltage-gated channel, subfamily G, member 1
3.244	3.62e-15	A_33_P3249872	FBLN1	fibulin 1
3.244	4.13e-22	A_23_P64898	KLRG1	killer cell lectin-like receptor subfamily G, member 1
3.243	0	A_23_P79161	PRELID1	PRELI domain containing 1
3.236	0	A_23_P54230	ZC3H14	zinc finger CCCH-type containing 14
3.234	1.31e-17	A_23_P156824	HTR1B	5-hydroxytryptamine (serotonin) receptor 1B, G protein-coupled
3.231	3.15e-25	A_23_P130352	KCTD1	potassium channel tetramerisation domain containing 1
3.23	6.93e-13	A_32_P179837	RNF151	ring finger protein 151
3.226	1.7e-29	A_24_P233078	PYY2	peptide YY, 2 (pseudogene)
3.225	0	A_24_P271527	JOSD1	Josephin domain containing 1
3.225	3.42e-36	A_24_P14731	PCSK1N	proprotein convertase subtilisin/kexin type 1 inhibitor
3.223	0	A_23_P49412	PRR14	proline rich 14
3.222	3.96e-30	A_23_P210482	ADA	adenosine deaminase
3.214	6.71e-19	A_23_P209652	INO80D	INO80 complex subunit D
3.214	1.85e-21	A_23_P117582	JDP2	Jun dimerization protein 2
3.213	0	A_33_P3269844	LRRC26	leucine rich repeat containing 26
3.213	6.88e-36	A_23_P351757	PLCD3	phospholipase C, delta 3
3.208	2e-21	A_33_P3350207	HCFC1R1	host cell factor C1 regulator 1 (XPO1 dependent)
3.207	2.68e-36	A_23_P142560	ZEB2	zinc finger E-box binding homeobox 2
3.204	0	A_33_P3332135	PHOSPHO1	phosphatase, orphan 1
3.204	3e-05	A_33_P3542886	SNAR-G1	small ILF3/NF90-associated RNA G1
3.202	1.02e-37	A_33_P3371910	HNRPLL	heterogeneous nuclear ribonucleoprotein L-like
3.197	4e-05	A_33_P3400273	SELL	selectin L
3.195	8.74e-30	A_33_P3249214	CNOT6L	CCR4-NOT transcription complex, subunit 6-like
3.193	4.79e-10	A_33_P3414202	MBNL3	muscleblind-like splicing regulator 3
3.191	4.31e-36	A_33_P3380992	AKR1B15	aldo-keto reductase family 1, member B15
3.189	2.63e-21	A_23_P142776	EIF3F	eukaryotic translation initiation factor 3, subunit F
3.189	3.11e-30	A_33_P3812815	PKD1	polycystic kidney disease 1 (autosomal dominant)
3.187	1.43e-34	A_33_P3289848	CDX1	caudal type homeobox 1
3.186	2.9e-16	A_33_P3224027	MBD6	methyl-CpG binding domain protein 6
3.185	5e-05	A_33_P3245348	KRTAP4-1	keratin associated protein 4-1
3.183	0	A_23_P163173	LTB4R2	leukotriene B4 receptor 2
3.182	2.22e-28	A_23_P166135	XRN2	5'-3' exoribonuclease 2
3.182	2.44e-31	A_23_P104617	GYLTL1B	glycosyltransferase-like 1B
3.182	5.31e-18	A_24_P229669	GOLGA8I	golgin A8 family, member I
3.182	2.13e-30	A_33_P3218188	SPSB2	splA/ryanodine receptor domain and SOCS box containing 2
3.181	2.26e-20	A_23_P76841	NGDN	neuroguidin, EIF4E binding protein
3.181	2.99e-21	A_23_P18939	RASA1	RAS p21 protein activator (GTPase activating protein) 1
3.18	4.6e-19	A_23_P23438	SEMA4A	sema domain, immunoglobulin domain (Ig), transmembrane domain (TM) and short cytoplasmic domain, (semaphorin) 4A
3.18	4.7e-14	A_33_P3214072	LOC729175	uncharacterized LOC729175
3.179	5.12e-34	A_33_P3355247	CCDC69	coiled-coil domain containing 69
3.177	0	A_33_P3358957	PAPL	iron/zinc purple acid phosphatase-like protein
3.176	2.41e-30	A_23_P87616	ATP5G2	ATP synthase, H+ transporting, mitochondrial Fo complex, subunit C2 (subunit 9)
3.176	3.34e-38	A_33_P3272527	MAVS	mitochondrial antiviral signaling protein
3.174	2.69e-38	A_33_P3244728	LRP2	low density lipoprotein receptor-related protein 2
3.174	3e-05	A_23_P317244	SPACA3	sperm acrosome associated 3
3.173	4.2e-20	A_33_P3369520	MAGI3	membrane associated guanylate kinase, WW and PDZ domain containing 3
3.171	7.5e-36	A_33_P3280044	ANKRD11	ankyrin repeat domain 11
3.17	1.14e-08	A_33_P3326235	HBM	hemoglobin, mu
3.169	1.26e-28	A_33_P3325275	NRSN2	neurensin 2
3.168	3.26e-20	A_24_P131580	ALPPL2	alkaline phosphatase, placental-like 2
3.166	3.65e-21	A_32_P157965	EIF2S2	eukaryotic translation initiation factor 2, subunit 2 beta, 38kDa
3.162	0	A_23_P68949	ST13	suppression of tumorigenicity 13 (colon carcinoma) (Hsp70 interacting protein)
3.161	1.12e-35	A_23_P156732	PHF1	PHD finger protein 1
3.158	6.01e-07	A_23_P350698	ANKFN1	ankyrin-repeat and fibronectin type III domain containing 1
3.158	0	A_23_P56213	GRAMD1A	GRAM domain containing 1A
3.157	1.17e-37	A_23_P207280	APPBP2	amyloid beta precursor protein (cytoplasmic tail) binding protein 2
3.155	5.92e-30	A_23_P362712	ABHD11	abhydrolase domain containing 11
3.155	1.33e-11	A_33_P3380252	LOC151760	uncharacterized LOC151760
3.15	0	A_24_P298420	PRMT5	protein arginine methyltransferase 5
3.148	5.38e-38	A_33_P3312802	RPL13AP17	ribosomal protein L13a pseudogene 17
3.143	6.69e-34	A_33_P3352873	BCKDHB	branched chain keto acid dehydrogenase E1, beta polypeptide
3.139	2.77e-31	A_33_P3352340	KRTAP9-1	keratin associated protein 9-1
3.136	3.94e-06	A_23_P168993	ADRB3	adrenoceptor beta 3
3.136	2.62e-29	A_24_P159036	RPL36AL	ribosomal protein L36a-like
3.134	0	A_23_P1691	MMP1	matrix metallopeptidase 1 (interstitial collagenase)
3.131	1.85e-31	A_33_P3415648	LOC100132046	uncharacterized LOC100132046
3.129	2.66e-19	A_24_P366122	ACBD4	acyl-CoA binding domain containing 4
3.129	7.29e-29	A_23_P6398	AP1B1	adaptor-related protein complex 1, beta 1 subunit
3.129	0	A_23_P216501	TPM2	tropomyosin 2 (beta)
3.127	4.09e-35	A_33_P3272347	LOC100128107	uncharacterized LOC100128107
3.125	7.13e-10	A_23_P70733	TAAR2	trace amine associated receptor 2
3.124	2.14e-15	A_23_P313031	LOC100509490	uncharacterized LOC100509490
3.123	1.39e-20	A_23_P95879	RPL38	ribosomal protein L38
3.122	3.71e-16	A_32_P120604	SNX29	sorting nexin 29
3.121	2.48e-09	A_23_P142187	HIF3A	hypoxia inducible factor 3, alpha subunit
3.121	3.67e-37	A_23_P99260	METAP2	methionyl aminopeptidase 2
3.119	2.86e-38	A_23_P29630	SPCS1	signal peptidase complex subunit 1 homolog (S. cerevisiae)
3.117	1.52e-20	A_33_P3270485	CBX6	chromobox homolog 6
3.117	8.56e-16	A_33_P3391005	NEDD4L	neural precursor cell expressed, developmentally down-regulated 4-like, E3 ubiquitin protein ligase
3.117	4.75e-20	A_23_P153084	RALBP1	ralA binding protein 1
3.115	4.68e-35	A_23_P90014	GPR108	G protein-coupled receptor 108
3.111	7.49e-15	A_23_P8754	AASS	aminoadipate-semialdehyde synthase
3.107	2.37e-19	A_33_P3414242	MOG	myelin oligodendrocyte glycoprotein
3.106	1.94e-20	A_33_P3311979	ZFPM1	zinc finger protein, FOG family member 1
3.105	1.88e-08	A_24_P51855	DUSP7	dual specificity phosphatase 7
3.105	5.35e-37	A_32_P208424	H3F3A/H3F3B	H3 histone, family 3A
3.105	9.14e-29	A_24_P252043	PTP4A1	protein tyrosine phosphatase type IVA, member 1
3.104	1.22e-34	A_33_P3213747	ZNHIT2	zinc finger, HIT-type containing 2
3.103	7.36e-20	A_23_P41716	GNB2L1	guanine nucleotide binding protein (G protein), beta polypeptide 2-like 1
3.103	7.33e-06	A_33_P3708413	MFAP5	microfibrillar associated protein 5
3.101	5.81e-19	A_33_P3371954	IGSF8	immunoglobulin superfamily, member 8
3.099	7.95e-20	A_24_P142473	CTDNEP1	CTD nuclear envelope phosphatase 1
3.098	2.79e-22	A_23_P168019	ZKSCAN3	zinc finger with KRAB and SCAN domains 3
3.096	0	A_23_P94800	S100A4	S100 calcium binding protein A4
3.091	4.1e-25	A_33_P3308387	CASP2	caspase 2, apoptosis-related cysteine peptidase
3.09	2.69e-16	A_23_P136405	PDCD1	programmed cell death 1
3.089	2.37e-23	A_33_P3881262	CSF3R	colony stimulating factor 3 receptor (granulocyte)
3.088	0	A_23_P44760	SETD2	SET domain containing 2
3.087	5e-05	A_24_P315638	MRGPRE	MAS-related GPR, member E
3.086	1.84e-21	A_24_P27229	CSAD	cysteine sulfinic acid decarboxylase
3.084	1.1e-36	A_33_P3372451	DNPH1	2'-deoxynucleoside 5'-phosphate N-hydrolase 1
3.083	2.66e-20	A_24_P361167	CHD8	chromodomain helicase DNA binding protein 8
3.083	4.5e-32	A_33_P3775281	LOC644050	uncharacterized LOC644050
3.076	2.31e-20	A_33_P3232993	MARK2	MAP/microtubule affinity-regulating kinase 2
3.075	1.54e-34	A_23_P252855	BRIX1	BRX1, biogenesis of ribosomes, homolog (S. cerevisiae)
3.074	0	A_24_P230916	MIER1	mesoderm induction early response 1 homolog (Xenopus laevis)
3.074	9.29e-27	A_33_P3221859	SHOX2	short stature homeobox 2
3.073	4.1e-20	A_33_P3259722	TMEM222	transmembrane protein 222
3.072	2.04e-36	A_33_P3396200	LRCH4	leucine-rich repeats and calponin homology (CH) domain containing 4
3.068	7.69e-13	A_33_P3416350	ITSN2	intersectin 2
3.068	6.48e-12	A_23_P133807	TAF8	TAF8 RNA polymerase II, TATA box binding protein (TBP)-associated factor, 43kDa
3.067	4.88e-37	A_23_P4052	LOC79999	uncharacterized LOC79999
3.063	1.56e-37	A_33_P3257232	TAF10	TAF10 RNA polymerase II, TATA box binding protein (TBP)-associated factor, 30kDa
3.062	0	A_23_P7697	SNX2	sorting nexin 2
3.061	1.47e-28	A_33_P3417141	CCDC124	coiled-coil domain containing 124
3.06	4.4e-13	A_23_P59772	CLCN1	chloride channel, voltage-sensitive 1
3.059	2.84e-27	A_24_P262127	RRAD	Ras-related associated with diabetes
3.059	1.32e-31	A_33_P3709327	LOC100144602	uncharacterized LOC100144602
3.057	3.16e-16	A_23_P93217	SLC22A7	solute carrier family 22 (organic anion transporter), member 7
3.054	1.1e-28	A_24_P338788	CSNK1A1L	casein kinase 1, alpha 1-like
3.054	2.66e-27	A_24_P65199	CDK10	cyclin-dependent kinase 10
3.053	2.53e-28	A_23_P139958	CDK8	cyclin-dependent kinase 8
3.053	1.66e-15	A_23_P342600	STK35	serine/threonine kinase 35
3.052	1.63e-36	A_23_P64792	KCNMB4	potassium large conductance calcium-activated channel, subfamily M, beta member 4
3.052	3.14e-20	A_33_P3281465	SLC5A6	solute carrier family 5 (sodium-dependent vitamin transporter), member 6
3.051	1.94e-28	A_23_P319719	PGAM5	phosphoglycerate mutase family member 5
3.05	0	A_24_P206776	CRYAB	crystallin, alpha B
3.048	0	A_23_P16143	GTF2F1	general transcription factor IIF, polypeptide 1, 74kDa
3.048	5.84e-33	A_33_P3303449	LEPR	leptin receptor
3.044	4.85e-34	A_23_P82941	ARFGEF1	ADP-ribosylation factor guanine nucleotide-exchange factor 1 (brefeldin A-inhibited)
3.042	0	A_32_P149536	SUMO2	SMT3 suppressor of mif two 3 homolog 2 (S. cerevisiae)
3.04	4.26e-37	A_32_P191859	SETD8	SET domain containing (lysine methyltransferase) 8
3.038	3.02e-18	A_33_P3370930	LAMB1	laminin, beta 1
3.036	5.27e-36	A_23_P153628	YIF1B	Yip1 interacting factor homolog B (S. cerevisiae)
3.035	1.58e-07	A_33_P3395310	FIP1L1	FIP1 like 1 (S. cerevisiae)
3.034	2.82e-26	A_23_P150583	SCGB1A1	secretoglobin, family 1A, member 1 (uteroglobin)
3.032	6e-05	A_24_P197284	CXXC11	CXXC finger protein 11
3.031	1.91e-21	A_33_P3275722	LY6G6D	lymphocyte antigen 6 complex, locus G6D
3.03	2.53e-19	A_33_P3283400	LOC100507747	uncharacterized LOC100507747
3.027	5.84e-15	A_33_P3287203	SLC22A14	solute carrier family 22, member 14
3.02	8.53e-12	A_24_P275073	ADAMTS14	ADAM metallopeptidase with thrombospondin type 1 motif, 14
3.02	1.62e-17	A_33_P3302354	CABIN1	calcineurin binding protein 1
3.02	2.85e-16	A_24_P219785	CALM1 (includes others)	calmodulin 1 (phosphorylase kinase, delta)
3.02	5.36e-19	A_23_P206733	CES1	carboxylesterase 1
3.019	0	A_33_P3253672	KCNH3	potassium voltage-gated channel, subfamily H (eag-related), member 3
3.018	3.29e-27	A_32_P115558	UBB	ubiquitin B
3.015	1.06e-33	A_33_P3587376	SNAR-A3	small ILF3/NF90-associated RNA A3
3.012	3.68e-20	A_23_P26713	RPL23	ribosomal protein L23
3.009	0	A_24_P343255	KLHDC3	kelch domain containing 3
3.008	1.66e-36	A_33_P3460043	C8orf56	chromosome 8 open reading frame 56
3.007	1.49e-19	A_33_P3296067	CDC14C	cell division cycle 14C
3.007	1.37e-08	A_32_P154021	ST8SIA3	ST8 alpha-N-acetyl-neuraminide alpha-2,8-sialyltransferase 3
3.005	5.7e-28	A_23_P152984	ALYREF	Aly/REF export factor
3.005	1.66e-10	A_33_P3404546	OBSCN	obscurin, cytoskeletal calmodulin and titin-interacting RhoGEF
3.005	8.76e-28	A_23_P413803	POC5	POC5 centriolar protein homolog (Chlamydomonas)
3	2.32e-34	A_23_P73702	MED12	mediator complex subunit 12
2.999	4.86e-12	A_33_P3398143	ITGB2	integrin, beta 2 (complement component 3 receptor 3 and 4 subunit)
2.999	4.68e-30	A_24_P179044	SNX9	sorting nexin 9
2.998	3.9e-29	A_33_P3755633	SNORD124	small nucleolar RNA, C/D box 124
2.997	1.48e-11	A_33_P3350566	CACNA1I	calcium channel, voltage-dependent, T type, alpha 1I subunit
2.997	4.77e-20	A_24_P382001	POLR3K	polymerase (RNA) III (DNA directed) polypeptide K, 12.3 kDa
2.996	0	A_33_P3260066	BEAN1	brain expressed, associated with NEDD4, 1
2.996	2.5e-34	A_24_P929754	MKNK2	MAP kinase interacting serine/threonine kinase 2
2.995	4.78e-19	A_23_P253958	LRRC17	leucine rich repeat containing 17
2.991	6.23e-24	A_24_P322771	TFF1	trefoil factor 1
2.99	3.45e-11	A_33_P3255354	NT5C2	5'-nucleotidase, cytosolic II
2.985	1e-15	A_24_P140788	FGD2	FYVE, RhoGEF and PH domain containing 2
2.982	7.25e-19	A_24_P303989	BMI1	BMI1 polycomb ring finger oncogene
2.982	4e-05	A_33_P3397180	LOC100129324	uncharacterized LOC100129324
2.981	7.38e-35	A_33_P3415491	WDR90	WD repeat domain 90
2.977	4.13e-17	A_33_P3276813	EYS	eyes shut homolog (Drosophila)
2.976	1.49e-27	A_33_P3256677	CCDC101	coiled-coil domain containing 101
2.976	2.05e-26	A_32_P11471	FAU	Finkel-Biskis-Reilly murine sarcoma virus (FBR-MuSV) ubiquitously expressed
2.975	3.15e-27	A_33_P3384710	FAM222B	family with sequence similarity 222, member B
2.973	6.57e-15	A_33_P3354646	PNLIPRP1	pancreatic lipase-related protein 1
2.968	5.14e-11	A_23_P83351	DFNB31	deafness, autosomal recessive 31
2.966	5.52e-27	A_23_P388900	SLC22A15	solute carrier family 22, member 15
2.965	1.42e-30	A_23_P79587	ALPP	alkaline phosphatase, placental
2.964	7e-05	A_33_P3285456	C1orf68	chromosome 1 open reading frame 68
2.964	6.71e-19	A_33_P3293760	KRTAP10-8	keratin associated protein 10-8
2.964	4.74e-06	A_33_P3246774	LOC649201	paraneoplastic antigen like 6A-like
2.961	0	A_32_P516342	ANKRD33	ankyrin repeat domain 33
2.961	3.29e-14	A_33_P3314231	CRYBA2	crystallin, beta A2
2.961	0	A_24_P154006	NDUFB9	NADH dehydrogenase (ubiquinone) 1 beta subcomplex, 9, 22kDa
2.961	1.46e-23	A_33_P3702055	SLC11A1	solute carrier family 11 (proton-coupled divalent metal ion transporters), member 1
2.957	1.87e-27	A_23_P75889	PSMD13	proteasome (prosome, macropain) 26S subunit, non-ATPase, 13
2.955	9.68e-16	A_33_P3369146	ATP2B3	ATPase, Ca++ transporting, plasma membrane 3
2.955	1.56e-35	A_33_P3308434	MORN1	MORN repeat containing 1
2.954	2.38e-28	A_32_P85591	H2BFXP	H2B histone family, member X, pseudogene
2.95	3.14e-27	A_23_P215787	HBP1	HMG-box transcription factor 1
2.95	0	A_23_P170058	PSMB2	proteasome (prosome, macropain) subunit, beta type, 2
2.949	2.43e-17	A_33_P3382493	SIGLEC14	sialic acid binding Ig-like lectin 14
2.948	0	A_23_P108761	CNOT11	CCR4-NOT transcription complex, subunit 11
2.948	1e-32	A_24_P384636	C19orf43	chromosome 19 open reading frame 43
2.948	6.33e-36	A_24_P148235	RPS27	ribosomal protein S27
2.947	0	A_23_P14389	ACIN1	apoptotic chromatin condensation inducer 1
2.947	6.72e-36	A_23_P137909	HIST3H3	histone cluster 3, H3
2.947	1.11e-19	A_33_P3335999	B4GALT3	UDP-Gal:betaGlcNAc beta 1,4- galactosyltransferase, polypeptide 3
2.945	4.49e-10	A_23_P421175	FAM83H	family with sequence similarity 83, member H
2.942	1.18e-19	A_23_P57856	BCL6	B-cell CLL/lymphoma 6
2.942	8.7e-25	A_32_P34876	WDR93	WD repeat domain 93
2.94	3.14e-27	A_33_P3373850	WDR24	WD repeat domain 24
2.936	3.54e-19	A_23_P54170	MED6	mediator complex subunit 6
2.934	3.68e-24	A_33_P3250128	SNX18	sorting nexin 18
2.931	3.5e-19	A_23_P160154	GALE	UDP-galactose-4-epimerase
2.929	2.29e-13	A_32_P489130	BRWD3	bromodomain and WD repeat domain containing 3
2.929	3.3e-19	A_23_P500206	IL17RE	interleukin 17 receptor E
2.928	1.72e-25	A_33_P3248602	DUX4 (includes others)	double homeobox 4
2.928	1.58e-26	A_33_P3243502	LOC389634	uncharacterized LOC389634
2.926	3.08e-24	A_23_P140630	LMAN1L	lectin, mannose-binding, 1 like
2.925	6.95e-13	A_33_P3210423	MED1	mediator complex subunit 1
2.924	0	A_23_P40192	CDH22	cadherin 22, type 2
2.924	0	A_33_P3271316	RPP25	ribonuclease P/MRP 25kDa subunit
2.923	4.48e-44	A_33_P3390202	SPATA25	spermatogenesis associated 25
2.921	9.01e-26	A_24_P159948	ARFRP1	ADP-ribosylation factor related protein 1
2.921	1.15e-29	A_23_P96833	SLAMF9	SLAM family member 9
2.92	4.89e-27	A_23_P64837	SMAGP	small cell adhesion glycoprotein
2.919	5.22e-13	A_23_P24077	C10orf54	chromosome 10 open reading frame 54
2.918	1.44e-18	A_23_P85560	EIF3I	eukaryotic translation initiation factor 3, subunit I
2.918	8.76e-18	A_24_P67585	VGLL3	vestigial like 3 (Drosophila)
2.917	0	A_24_P331704	KRT80	keratin 80
2.915	0	A_23_P118690	ZNF207	zinc finger protein 207
2.913	1.79e-18	A_23_P65278	NBEA	neurobeachin
2.913	0	A_23_P46063	NME7	NME/NM23 family member 7
2.911	9.01e-09	A_23_P130735	SLC6A16	solute carrier family 6, member 16
2.909	4e-05	A_33_P3335590	CCDC64B	coiled-coil domain containing 64B
2.909	4.04e-19	A_23_P26021	COPS2	COP9 signalosome subunit 2
2.909	6.37e-19	A_33_P3213419	LOC100129447	uncharacterized LOC100129447
2.908	4.16e-19	A_33_P3867461	DKFZp686O1327	uncharacterized LOC401014
2.907	9.59e-13	A_33_P3339865	CALML5	calmodulin-like 5
2.906	1.17e-22	A_33_P3341970	NEGR1	neuronal growth regulator 1
2.903	4.57e-19	A_33_P3253804	CEBPD	CCAAT/enhancer binding protein (C/EBP), delta
2.902	1.24e-19	A_33_P3352712	CDR2L	cerebellar degeneration-related protein 2-like
2.899	1.69e-08	A_33_P3262089	OR8G2	olfactory receptor, family 8, subfamily G, member 2
2.898	5.68e-32	A_23_P137865	MTX1	metaxin 1
2.898	0	A_24_P106910	PTCH1	patched 1
2.897	2.76e-18	A_33_P3378101	AGBL4	ATP/GTP binding protein-like 4
2.897	5.64e-35	A_23_P74716	DEDD	death effector domain containing
2.897	7.05e-31	A_33_P3374987	NAT16	N-acetyltransferase 16 (GCN5-related, putative)
2.895	1.61e-25	A_23_P37870	STUB1	STIP1 homology and U-box containing protein 1, E3 ubiquitin protein ligase
2.893	2.57e-19	A_23_P47777	MARCH9	membrane-associated ring finger (C3HC4) 9
2.893	8.28e-32	A_33_P3518572	LOC100287314	uncharacterized LOC100287314
2.892	1.42e-08	A_33_P3315510	ANKS1A	ankyrin repeat and sterile alpha motif domain containing 1A
2.892	2.71e-18	A_33_P3242623	SLC7A11	solute carrier family 7 (anionic amino acid transporter light chain, xc- system), member 11
2.889	5.72e-35	A_24_P189458	NSMCE4A	non-SMC element 4 homolog A (S. cerevisiae)
2.889	3.29e-18	A_33_P3232038	RBAK-LOC389458	RBAK-LOC389458 readthrough
2.888	1.78e-09	A_33_P3265301	GJD3	gap junction protein, delta 3, 31.9kDa
2.887	3.56e-34	A_32_P37592	SCARNA17	small Cajal body-specific RNA 17
2.886	2e-25	A_23_P45945	EIF1	eukaryotic translation initiation factor 1
2.885	1.04e-06	A_23_P29153	RTDR1	rhabdoid tumor deletion region gene 1
2.884	9.08e-32	A_23_P95823	NSMCE1	non-SMC element 1 homolog (S. cerevisiae)
2.884	2.56e-18	A_23_P144497	RPS3A	ribosomal protein S3A
2.881	6.34e-24	A_24_P272845	DOCK3	dedicator of cytokinesis 3
2.881	8.72e-11	A_33_P3369790	GGN	gametogenetin
2.88	1.32e-16	A_33_P3336262	KIAA1751	KIAA1751
2.88	2.03e-24	A_24_P389994	NADK	NAD kinase
2.88	1.3e-08	A_23_P31739	STMN4	stathmin-like 4
2.879	2.08e-20	A_33_P3789056	C1orf200	chromosome 1 open reading frame 200
2.879	1.33e-15	A_32_P93328	NDUFB2-AS1	NDUFB2 antisense RNA 1
2.879	9.34e-34	A_23_P214037	NPM1	nucleophosmin (nucleolar phosphoprotein B23, numatrin)
2.879	3.87e-31	A_23_P49674	ARHGEF15	Rho guanine nucleotide exchange factor (GEF) 15
2.878	2.7e-27	A_23_P81212	MRPS18C	mitochondrial ribosomal protein S18C
2.877	1.17e-33	A_23_P54556	MKL2	MKL/myocardin-like 2
2.874	3.19e-27	A_23_P320717	COG4	component of oligomeric golgi complex 4
2.871	0	A_23_P137814	ATP6V0B	ATPase, H+ transporting, lysosomal 21kDa, V0 subunit b
2.871	1.91e-33	A_33_P3243429	GPR152	G protein-coupled receptor 152
2.87	3.28e-18	A_23_P3663	FAM195A	family with sequence similarity 195, member A
2.869	5.13e-08	A_23_P92754	FGFR4	fibroblast growth factor receptor 4
2.867	4.53e-28	A_33_P3420914	LOC440297	chondroitin sulfate proteoglycan 4 pseudogene
2.866	1.79e-26	A_23_P28420	OLA1	Obg-like ATPase 1
2.865	0	A_33_P3303015	RPS9	ribosomal protein S9
2.863	2.15e-16	A_23_P36724	FBXL14	F-box and leucine-rich repeat protein 14
2.862	3.53e-19	A_23_P122924	INHBA	inhibin, beta A
2.862	1.09e-15	A_33_P3246418	MDFI	MyoD family inhibitor
2.862	2.69e-34	A_24_P230721	WDR73	WD repeat domain 73
2.861	4.52e-19	A_23_P165078	ABHD17A	abhydrolase domain containing 17A
2.861	2.78e-25	A_33_P3372368	KRT8	keratin 8
2.861	1.03e-27	A_33_P3346222	MSH5	mutS homolog 5 (E. coli)
2.859	6.21e-19	A_32_P61495	FHAD1	forkhead-associated (FHA) phosphopeptide binding domain 1
2.856	1.66e-24	A_23_P160934	ANP32E	acidic (leucine-rich) nuclear phosphoprotein 32 family, member E
2.856	0	A_23_P79015	SCN1B	sodium channel, voltage-gated, type I, beta subunit
2.855	8e-06	A_33_P3231252	NHLH2	nescient helix loop helix 2
2.855	2.53e-31	A_33_P3353712	RER1	RER1 retention in endoplasmic reticulum 1 homolog (S. cerevisiae)
2.854	1.95e-24	A_33_P3416622	LINC00322	long intergenic non-protein coding RNA 322
2.853	3.8e-06	A_33_P3379061	C9orf47	chromosome 9 open reading frame 47
2.853	3.67e-10	A_33_P3793702	LOC157381	uncharacterized LOC157381
2.851	3.21e-32	A_23_P50799	OR10H2	olfactory receptor, family 10, subfamily H, member 2
2.851	9.63e-12	A_33_P3390637	SLC23A3	solute carrier family 23 (nucleobase transporters), member 3
2.848	3e-05	A_33_P3411907	FGF5	fibroblast growth factor 5
2.848	2.47e-18	A_24_P350228	SLC22A23	solute carrier family 22, member 23
2.847	2.92e-26	A_24_P355944	EFNB2	ephrin-B2
2.846	6.74e-25	A_24_P87931	APOL1	apolipoprotein L, 1
2.846	3.48e-31	A_23_P45361	GLUD2	glutamate dehydrogenase 2
2.844	0	A_23_P348208	SPRR1A	small proline-rich protein 1A
2.841	9.92e-33	A_32_P9575	MRPL45	mitochondrial ribosomal protein L45
2.84	6e-05	A_23_P125977	C1QC	complement component 1, q subcomponent, C chain
2.839	0	A_23_P44569	ABCC2	ATP-binding cassette, sub-family C (CFTR/MRP), member 2
2.839	1.51e-18	A_33_P3329549	FBRS	fibrosin
2.838	9.81e-30	A_33_P3305102	GPR97	G protein-coupled receptor 97
2.838	0	A_23_P109026	KCNK15	potassium channel, subfamily K, member 15
2.838	8e-05	A_32_P211248	LOC100131138	uncharacterized LOC100131138
2.837	5.21e-34	A_24_P167614	INTS6	integrator complex subunit 6
2.837	1.33e-22	A_23_P24234	OPN4	opsin 4
2.835	4.56e-26	A_23_P82929	NOV	nephroblastoma overexpressed
2.833	0	A_33_P3216601	FHIT	fragile histidine triad
2.832	1.1e-09	A_23_P76622	DCT	dopachrome tautomerase
2.831	1.19e-12	A_33_P3406828	MAFIP	MAFF interacting protein (pseudogene)
2.831	5.98e-07	A_23_P170901	PACRG	PARK2 co-regulated
2.831	6.67e-17	A_33_P3351536	PTK2B	protein tyrosine kinase 2 beta
2.828	9.51e-06	A_23_P420218	CACNG8	calcium channel, voltage-dependent, gamma subunit 8
2.828	1.85e-15	A_33_P3375145	LURAP1L	leucine rich adaptor protein 1-like
2.827	2.1e-14	A_33_P3376026	LOC100128770	uncharacterized LOC100128770
2.825	4.86e-21	A_33_P3386686	LOC100132874	uncharacterized LOC100132874
2.824	6.52e-07	A_33_P3215333	NFATC2	nuclear factor of activated T-cells, cytoplasmic, calcineurin-dependent 2
2.824	5.37e-26	A_23_P56249	TBCB	tubulin folding cofactor B
2.822	5.19e-29	A_33_P3274134	TMEM151B	transmembrane protein 151B
2.822	1.21e-16	A_33_P3338491	LOC392196	ubiquitin specific peptidase 17-like family member 2 pseudogene
2.821	1.33e-17	A_24_P220454	CUX1	cut-like homeobox 1
2.821	4.84e-34	A_23_P67399	STRN4	striatin, calmodulin binding protein 4
2.82	5.49e-34	A_23_P13885	ATN1	atrophin 1
2.82	8.96e-31	A_23_P57667	PLXNA1	plexin A1
2.818	3.18e-31	A_33_P3388882	FAM66D	family with sequence similarity 66, member D
2.817	8.44e-18	A_33_P3356792	GGT7	gamma-glutamyltransferase 7
2.817	4.56e-11	A_33_P3219146	ODF3	outer dense fiber of sperm tails 3
2.816	0	A_32_P142700	C22orf15	chromosome 22 open reading frame 15
2.815	0	A_23_P19479	STK19	serine/threonine kinase 19
2.815	7.92e-19	A_23_P160618	SH2D2A	SH2 domain containing 2A
2.813	1.41e-24	A_23_P49646	PRPSAP2	phosphoribosyl pyrophosphate synthetase-associated protein 2
2.812	0	A_24_P253723	MIR22HG	MIR22 host gene (non-protein coding)
2.811	1.17e-32	A_33_P3301286	CUL5	cullin 5
2.811	1.08e-19	A_32_P129669	FRMPD3	FERM and PDZ domain containing 3
2.809	1.52e-14	A_33_P3216664	LOC151174	uncharacterized LOC151174
2.808	0	A_23_P94118	GTF2E2	general transcription factor IIE, polypeptide 2, beta 34kDa
2.807	1.21e-32	A_23_P112162	DGAT1	diacylglycerol O-acyltransferase 1
2.805	1.41e-25	A_24_P365807	EFNB1	ephrin-B1
2.804	1.17e-18	A_23_P13359	NXF1	nuclear RNA export factor 1
2.802	0	A_32_P511713	C11orf42	chromosome 11 open reading frame 42
2.802	3.71e-24	A_32_P3914	WIPF3	WAS/WASL interacting protein family, member 3
2.801	0	A_24_P98277	GOLGA7	golgin A7
2.796	1.56e-22	A_33_P3249649	CACTIN-AS1	CACTIN antisense RNA 1
2.796	1.91e-11	A_33_P3359724	C1orf194	chromosome 1 open reading frame 194
2.794	2.24e-30	A_23_P90444	RBM42	RNA binding motif protein 42
2.794	1e-05	A_33_P3617190	LOC651337	uncharacterized LOC651337
2.792	0	A_33_P3287611	KRT3	keratin 3
2.789	1.35e-06	A_33_P3297946	LOC283693	actin, alpha 2, smooth muscle, aorta pseudogene
2.789	4.59e-10	A_23_P365248	KCNG4	potassium voltage-gated channel, subfamily G, member 4
2.788	3.08e-30	A_23_P210496	PCIF1	PDX1 C-terminal inhibiting factor 1
2.785	2.43e-32	A_33_P3602006	ADAT2	adenosine deaminase, tRNA-specific 2
2.782	0	A_24_P210637	CHST14	carbohydrate (N-acetylgalactosamine 4-0) sulfotransferase 14
2.782	7.55e-10	A_24_P74896	GPR144	G protein-coupled receptor 144
2.782	7.37e-23	A_33_P3280681	LENG8	leukocyte receptor cluster (LRC) member 8
2.781	0	A_23_P77286	KATNBL1	katanin p80 subunit B-like 1
2.781	1.41e-09	A_33_P3397785	SYT2	synaptotagmin II
2.778	1.17e-26	A_33_P3391290	NREP	neuronal regeneration related protein
2.778	2.3e-25	A_23_P77593	VAC14	Vac14 homolog (S. cerevisiae)
2.777	1.85e-18	A_33_P3246010	CTU2	cytosolic thiouridylase subunit 2 homolog (S. pombe)
2.776	0	A_23_P156471	CDC5L	cell division cycle 5-like
2.775	9.47e-22	A_23_P23839	LGR6	leucine-rich repeat containing G protein-coupled receptor 6
2.774	4.22e-14	A_33_P3290394	IL2RG	interleukin 2 receptor, gamma
2.774	0	A_24_P233915	MED8	mediator complex subunit 8
2.774	8.95e-14	A_23_P39755	B3GNT7	UDP-GlcNAc:betaGal beta-1,3-N-acetylglucosaminyltransferase 7
2.773	7.64e-18	A_33_P3311160	NUP160	nucleoporin 160kDa
2.772	4.3e-14	A_33_P3371425	SEPN1	selenoprotein N, 1
2.771	4.29e-26	A_23_P149099	DDOST	dolichyl-diphosphooligosaccharide--protein glycosyltransferase subunit (non-catalytic)
2.771	0	A_24_P337657	SRF	serum response factor (c-fos serum response element-binding transcription factor)
2.769	5.49e-30	A_23_P49021	WDR61	WD repeat domain 61
2.766	1.79e-18	A_24_P178300	PRR21	proline rich 21
2.766	9.07e-18	A_33_P3370812	TBC1D1	TBC1 (tre-2/USP6, BUB2, cdc16) domain family, member 1
2.762	0	A_33_P3399107	PI4KA	phosphatidylinositol 4-kinase, catalytic, alpha
2.761	1.6e-30	A_23_P314798	DCST2	DC-STAMP domain containing 2
2.759	0	A_23_P86216	PSMA5	proteasome (prosome, macropain) subunit, alpha type, 5
2.759	4e-05	A_33_P3299665	FLJ45825	uncharacterized LOC100505530
2.758	1.43e-11	A_33_P3359683	IL16	interleukin 16
2.754	1.09e-09	A_33_P3365193	AMY1A (includes others)	amylase, alpha 1A (salivary)
2.754	2.47e-26	A_33_P3378644	PHC1	polyhomeotic homolog 1 (Drosophila)
2.753	4.98e-16	A_33_P3306207	KLRG2	killer cell lectin-like receptor subfamily G, member 2
2.752	0	A_24_P237486	MECP2	methyl CpG binding protein 2 (Rett syndrome)
2.751	1.08e-31	A_23_P166536	BRD1	bromodomain containing 1
2.748	3.61e-10	A_33_P3258801	SLURP1	secreted LY6/PLAUR domain containing 1
2.747	8.82e-24	A_23_P8482	SEPT7	septin 7
2.746	0	A_23_P46470	ERRFI1	ERBB receptor feedback inhibitor 1
2.746	6.87e-33	A_23_P365817	PPP1R14B	protein phosphatase 1, regulatory (inhibitor) subunit 14B
2.742	2e-05	A_33_P3297580	CACNA1C	calcium channel, voltage-dependent, L type, alpha 1C subunit
2.739	1.11e-25	A_33_P3416574	AIG1	androgen-induced 1
2.737	0	A_23_P45324	TMEM35	transmembrane protein 35
2.735	9.81e-33	A_23_P94174	MRPL15	mitochondrial ribosomal protein L15
2.734	9.28e-18	A_23_P92202	GMPPB	GDP-mannose pyrophosphorylase B
2.734	2.9e-29	A_23_P15654	TRAF4	TNF receptor-associated factor 4
2.732	1.23e-25	A_23_P164228	ATP5G1	ATP synthase, H+ transporting, mitochondrial Fo complex, subunit C1 (subunit 9)
2.732	5.08e-29	A_32_P133916	BNC2	basonuclin 2
2.732	1.78e-07	A_23_P66637	SGCA	sarcoglycan, alpha (50kDa dystrophin-associated glycoprotein)
2.731	2.7e-26	A_24_P231546	FAM178B	family with sequence similarity 178, member B
2.731	8.43e-18	A_24_P318134	ZC3H10	zinc finger CCCH-type containing 10
2.73	1.41e-25	A_23_P359738	EPC2	enhancer of polycomb homolog 2 (Drosophila)
2.73	2.3e-29	A_33_P3272539	PLEKHG5	pleckstrin homology domain containing, family G (with RhoGef domain) member 5
2.728	1.92e-31	A_23_P123330	RPL30	ribosomal protein L30
2.725	0	A_24_P389517	HNRNPK	heterogeneous nuclear ribonucleoprotein K
2.723	0	A_24_P132099	HMGN3	high mobility group nucleosomal binding domain 3
2.722	3e-31	A_33_P3257279	TMEM145	transmembrane protein 145
2.72	0	A_23_P159027	ZNF521	zinc finger protein 521
2.718	1.33e-31	A_33_P3312504	PSD4	pleckstrin and Sec7 domain containing 4
2.715	5.07e-16	A_23_P71649	MUSK	muscle, skeletal, receptor tyrosine kinase
2.714	0	A_23_P113825	NACC2	NACC family member 2, BEN and BTB (POZ) domain containing
2.713	2.14e-25	A_23_P95930	HMGA2	high mobility group AT-hook 2
2.71	9.49e-14	A_33_P3296240	CNTLN	centlein, centrosomal protein
2.708	1.23e-24	A_23_P503200	PHF10	PHD finger protein 10
2.707	1.23e-24	A_23_P160546	FAM63A	family with sequence similarity 63, member A
2.707	6.25e-18	A_33_P3315600	YY1	YY1 transcription factor
2.706	5.16e-17	A_23_P25615	SOHLH2	spermatogenesis and oogenesis specific basic helix-loop-helix 2
2.7	1.2e-22	A_33_P3407103	YTHDF1	YTH domain family, member 1
2.699	6.98e-17	A_23_P69826	DHX15	DEAH (Asp-Glu-Ala-His) box polypeptide 15
2.699	6.61e-26	A_33_P3305790	NOS3	nitric oxide synthase 3 (endothelial cell)
2.699	6.7e-25	A_33_P3329240	LOC100507439	uncharacterized LOC100507439
2.697	0	A_23_P46903	CAMK2G	calcium/calmodulin-dependent protein kinase II gamma
2.697	1.69e-24	A_23_P118353	SRP68	signal recognition particle 68kDa
2.696	7.22e-12	A_33_P3375910	GALK1	galactokinase 1
2.695	3.92e-25	A_33_P3416503	NUDT8	nudix (nucleoside diphosphate linked moiety X)-type motif 8
2.692	2.53e-20	A_32_P218228	FAM109B	family with sequence similarity 109, member B
2.687	0	A_32_P160896	FTMT	ferritin mitochondrial
2.687	4.24e-25	A_23_P36157	WDR74	WD repeat domain 74
2.686	4.31e-25	A_33_P3244141	NDEL1	nudE nuclear distribution E homolog (A. nidulans)-like 1
2.686	2.41e-24	A_33_P3398634	TFEB	transcription factor EB
2.685	1e-05	A_23_P157879	FCN1	ficolin (collagen/fibrinogen domain containing) 1
2.683	0	A_33_P3300965	HOXC6	homeobox C6
2.682	1.24e-21	A_33_P3268863	C11orf44	chromosome 11 open reading frame 44
2.68	0	A_23_P337729	TMEM180	transmembrane protein 180
2.678	0	A_23_P21425	GPR119	G protein-coupled receptor 119
2.676	2.43e-17	A_23_P166459	LGALS1	lectin, galactoside-binding, soluble, 1
2.671	8.07e-25	A_33_P3315303	KRT73	keratin 73
2.671	4.09e-15	A_33_P3371999	TPPP	tubulin polymerization promoting protein
2.671	1.2e-17	A_23_P137209	UBA1	ubiquitin-like modifier activating enzyme 1
2.671	3.47e-24	A_33_P3281408	YPEL5	yippee-like 5 (Drosophila)
2.669	1.35e-24	A_23_P149690	PANK4	pantothenate kinase 4
2.668	1.24e-26	A_33_P3286293	CTNNBIP1	catenin, beta interacting protein 1
2.668	0	A_24_P169073	FAM131C	family with sequence similarity 131, member C
2.667	0	A_32_P201496	POLR3H	polymerase (RNA) III (DNA directed) polypeptide H (22.9kD)
2.666	4.39e-14	A_33_P3299487	AIM1L	absent in melanoma 1-like
2.662	1.15e-21	A_33_P3301709	GNG4	guanine nucleotide binding protein (G protein), gamma 4
2.662	1.93e-17	A_23_P156788	STX11	syntaxin 11
2.66	2.08e-13	A_23_P316850	ODF3L2	outer dense fiber of sperm tails 3-like 2
2.659	0	A_23_P109470	THOC5	THO complex 5
2.658	6.99e-22	A_33_P3269149	STX17	syntaxin 17
2.657	3.04e-26	A_23_P146146	ATP6V0D2	ATPase, H+ transporting, lysosomal 38kDa, V0 subunit d2
2.656	0	A_33_P3341676	MEF2A	myocyte enhancer factor 2A
2.656	2.09e-07	A_33_P3214803	PRDM13	PR domain containing 13
2.656	0	A_23_P120660	RPS21	ribosomal protein S21
2.655	7.1e-19	A_24_P232790	CCDC177	coiled-coil domain containing 177
2.653	0	A_33_P3217028	TM9SF1	transmembrane 9 superfamily member 1
2.652	2.71e-06	A_33_P3250857	AIDA	axin interactor, dorsalization associated
2.65	5.36e-28	A_33_P3370076	TFE3	transcription factor binding to IGHM enhancer 3
2.65	9.67e-12	A_33_P3399768	LOC100129269	uncharacterized LOC100129269
2.649	1.02e-23	A_33_P3333054	SYBU	syntabulin (syntaxin-interacting)
2.649	3.37e-18	A_23_P77117	TM6SF1	transmembrane 6 superfamily member 1
2.648	0	A_33_P3377364	ITGB4	integrin, beta 4
2.645	1.45e-22	A_23_P254415	RPSA	ribosomal protein SA
2.644	0	A_24_P15754	TOMM40	translocase of outer mitochondrial membrane 40 homolog (yeast)
2.642	3.33e-09	A_33_P3691615	LOC285500	uncharacterized LOC285500
2.64	2.44e-11	A_24_P70303	CACNG4	calcium channel, voltage-dependent, gamma subunit 4
2.64	2.32e-13	A_33_P3418371	LOC100129831	EPWW6493
2.638	1.78e-22	A_33_P3300817	RPS5	ribosomal protein S5
2.636	8.88e-30	A_24_P405054	SZRD1	SUZ RNA binding domain containing 1
2.635	2.22e-27	A_23_P50052	C18orf12	chromosome 18 open reading frame 12
2.635	1.91e-22	A_23_P67589	C19orf60	chromosome 19 open reading frame 60
2.634	8.36e-28	A_23_P120933	ATF4	activating transcription factor 4 (tax-responsive enhancer element B67)
2.634	2.38e-17	A_33_P3280213	CTSA	cathepsin A
2.634	0	A_23_P200199	TXNDC12	thioredoxin domain containing 12 (endoplasmic reticulum)
2.633	2.12e-22	A_23_P331598	IPO7	importin 7
2.632	2.78e-11	A_24_P91165	CACNB1	calcium channel, voltage-dependent, beta 1 subunit
2.63	2.29e-22	A_23_P256663	GALR3	galanin receptor 3
2.629	0	A_33_P3268567	NCK2	NCK adaptor protein 2
2.629	1.58e-11	A_33_P3211327	LOC100130348	uncharacterized LOC100130348
2.629	0	A_23_P157147	ZDHHC4	zinc finger, DHHC-type containing 4
2.626	1.94e-18	A_33_P3222932	SHISA8	shisa homolog 8 (Xenopus laevis)
2.625	0	A_23_P89056	NUP93	nucleoporin 93kDa
2.625	1.12e-12	A_33_P3243332	ARHGAP42	Rho GTPase activating protein 42
2.623	4.35e-16	A_23_P78526	CEACAM19	carcinoembryonic antigen-related cell adhesion molecule 19
2.621	4.78e-21	A_33_P3356926	APBB3	amyloid beta (A4) precursor protein-binding, family B, member 3
2.621	1.11e-23	A_33_P3311170	SLC7A5P1	solute carrier family 7 (amino acid transporter light chain, L system), member 5 pseudogene 1
2.62	7.2e-17	A_23_P81408	MAT2B	methionine adenosyltransferase II, beta
2.619	2e-05	A_23_P390148	RALGPS1	Ral GEF with PH domain and SH3 binding motif 1
2.619	1.04e-16	A_24_P933794	LOC646513	VLGN1945
2.616	0	A_23_P370569	C12orf66	chromosome 12 open reading frame 66
2.615	0	A_23_P501887	DHPS	deoxyhypusine synthase
2.614	1.83e-27	A_23_P164000	SENP3	SUMO1/sentrin/SMT3 specific peptidase 3
2.613	4.62e-27	A_24_P517901	HNRNPA1	heterogeneous nuclear ribonucleoprotein A1
2.613	1.04e-09	A_33_P3219459	TMEM240	transmembrane protein 240
2.612	5.39e-10	A_33_P3271594	TRIM54	tripartite motif containing 54
2.611	5.19e-08	A_24_P155502	INHBC	inhibin, beta C
2.611	1.31e-15	A_32_P228775	PPP4R2	protein phosphatase 4, regulatory subunit 2
2.608	0	A_23_P85053	ZRSR2	zinc finger (CCCH type), RNA-binding motif and serine/arginine rich 2
2.607	1.27e-13	A_33_P3289167	ZBTB32	zinc finger and BTB domain containing 32
2.606	0	A_33_P3228325	SP100	SP100 nuclear antigen
2.605	1.08e-17	A_24_P33461	C5orf60	chromosome 5 open reading frame 60
2.603	0	A_33_P3327108	NLK	nemo-like kinase
2.602	2.89e-07	A_23_P416191	TAS2R31	taste receptor, type 2, member 31
2.602	3.69e-13	A_33_P3267270	TCEANC2	transcription elongation factor A (SII) N-terminal and central domain containing 2
2.602	5.38e-22	A_23_P96542	VMA21	VMA21 vacuolar H+-ATPase homolog (S. cerevisiae)
2.601	4.44e-16	A_23_P215175	ABCF2	ATP-binding cassette, sub-family F (GCN20), member 2
2.601	3.19e-23	A_33_P3421733	EIF3C/EIF3CL	eukaryotic translation initiation factor 3, subunit C
2.6	0	A_33_P3342235	CDC42EP5	CDC42 effector protein (Rho GTPase binding) 5
2.6	5.24e-22	A_23_P140960	NDUFAB1	NADH dehydrogenase (ubiquinone) 1, alpha/beta subcomplex, 1, 8kDa
2.599	1.99e-09	A_33_P3396129	KATNB1	katanin p80 (WD repeat containing) subunit B 1
2.597	7.36e-23	A_33_P3295870	FAM166A	family with sequence similarity 166, member A
2.597	6e-05	A_33_P3350575	OC90	otoconin 90
2.594	0	A_23_P48455	AMN	amnion associated transmembrane protein
2.594	2.9e-27	A_24_P417526	FRG1B	FSHD region gene 1 family, member B
2.593	9e-05	A_24_P101651	CSAG4	CSAG family, member 4 (pseudogene)
2.59	2e-05	A_23_P100963	SPNS3	spinster homolog 3 (Drosophila)
2.589	6.23e-16	A_33_P3296024	SALL3	sal-like 3 (Drosophila)
2.588	4.05e-15	A_24_P60845	ACHE	acetylcholinesterase
2.588	3e-05	A_33_P3388865	LRRC10	leucine rich repeat containing 10
2.588	0	A_23_P342053	RBBP6	retinoblastoma binding protein 6
2.586	0	A_23_P163075	SLC35F4	solute carrier family 35, member F4
2.585	0	A_23_P106798	SIAH1	siah E3 ubiquitin protein ligase 1
2.585	3.47e-30	A_23_P19702	TAB2	TGF-beta activated kinase 1/MAP3K7 binding protein 2
2.583	6.37e-17	A_23_P49220	TCF25	transcription factor 25 (basic helix-loop-helix)
2.582	4.52e-23	A_33_P3217704	FAM214B	family with sequence similarity 214, member B
2.581	3.9e-30	A_23_P369733	RANBP10	RAN binding protein 10
2.579	1.52e-16	A_23_P121250	EIF4A2	eukaryotic translation initiation factor 4A2
2.578	1.11e-26	A_23_P70583	VPS52	vacuolar protein sorting 52 homolog (S. cerevisiae)
2.576	9.02e-19	A_33_P3312509	ADAMTSL2	ADAMTS-like 2
2.575	1e-05	A_23_P150428	OR6M1	olfactory receptor, family 6, subfamily M, member 1
2.573	9.16e-27	A_23_P141520	C17orf49	chromosome 17 open reading frame 49
2.573	8.32e-23	A_23_P119377	CYTH2	cytohesin 2
2.573	1.7e-16	A_23_P91702	EIF3D	eukaryotic translation initiation factor 3, subunit D
[truncated: 5,689 more rows]
