# Supplementary material for: Rilotumumab Resistance Acquired by Intracrine Hepatocyte Growth Factor Signaling
Source: Cancers (Basel). 2023 Jan 11;15(2):460. doi: 10.3390/cancers15020460 (PMC9857108; doi:10.3390/cancers15020460)
Supplement: Supplementary file 1 [file cancers-15-00460-s001.zip › cancers-2110456-supplementary/Cecchi Table S3.xlsx]

## Sheet: Sheet1
	TABLE S3
Category	Ingenuity Canonical Pathways	B-H p-value	Overlap Ratio	Molecules
1	Stress Signaling
	EIF2 Signaling	0.00154882	0.559	EIF3C,RPL22,RPL27A,RPS27,SOS2,RPLP2,RPL35A,EIF4A2,PIK3R4,RPS11,EIF1,EIF4G2,RPL7A,RPS20,EIF3D,MAPK3,RPL23A,EIF5,MRAS,AGO1,PPP1CA,PABPC1,PIK3C2B,AKT2,RPL36AL,RPL3,EIF4G3,EIF2B3,RPL12,EIF3E,RPL37A,RPL10A,RPS6,RPL8,FAU,RPS15,RPL10,PIK3CD,RPS25,RPS15A,INSR,RPL13A,RPSA,EIF3K,PIK3CA,EIF2B4,RPS3A,RPS18,EIF2S1,EIF2B2,RPL7,SHC1,PPP1CC,AKT1,RPL18A,UBA52,RPS9,EIF3A,AKT3,RPL39L,PIK3R2,RPS3,RPS5,MAP2K1,RPL13,R…
	SAPK/JNK Signaling	0.0269153	0.557	MAP2K4,RAC2,PIK3CA,MAP3K11,DUSP8,SOS2,MAP3K5,PIK3R4,HNRNPK,GNB1,SHC1,MAP3K10,LCK,GNB3,GADD45A,DUSP10,MRAS,PIK3R2,GNG5,MAP3K2,MAP4K2,SH2D2A,TP53,MAP3K9,PIK3C2B,MAP2K7,PIK3C2A,GNA12,CRKL,MAP3K13,MAP3K1,GNG2,MAPK8,MAPK8IP3,RAC3,MAP4K3,MINK1,MAP3K12,TRAF2,RIPK1,IRS1,FCER1G,MAPK10,PIK3CB,PIK3CD,DUSP4,MAP4K5,ELK1,MAP4K4
	Hypoxia Signaling in the Cardiovascular System	0.0295121	0.587	UBE2A,NFKBIE,HIF1A,NOS3,PTEN,VEGFA,UBE2D4,HSP90B1,AKT1,NFKBIA,EDN1,HSP90AB1,SUMO1,UBE2V1,CREB1,ATF4,TP53,P4HB,UBE2M,UBE2Q1,CREBBP,NQO1,CSNK1D,BIRC6,MDM2,UBE2S,CREB3L4,CREB5,UBE2D1,UBE2L3,UBE2G1,LDHA,UBE2D3,VHL,UBE2C,UBE2J2,UBE2I
	Endoplasmic Reticulum Stress Pathway	0.05	0.714	CALR,CASP3,DDIT3,MAPK8,DNAJC3,MAP3K5,HSPA5,EIF2S1,TAOK3,TRAF2,HSP90B1,MBTPS1,ATF4,EIF2AK3,CASP7
2	Immune Related
	Antigen Presentation Pathway	0.00174	0.75	B2M,HLA-DOA,PDIA3,HLA-A,HLA-B,HLA-DQA1,CIITA,CD74,HLA-G,HLA-DRB1,HLA-DQB2,HLA-DMA,HLA-DMB,HLA-DRA,HLA-F,HLA-DPB1,TAPBP,HLA-DPA1,CALR,CANX,PSMB6,MR1,HLA-DRB4,HLA-C,HLA-DQA2,TAP2,HLA-DRB5
	OX40 Signaling Pathway	0.0178	0.646	B2M,MAP2K4,RELA,HLA-DOA,TRAF3,HLA-A,NFKBIE,HLA-B,HLA-DQA1,HLA-DQB1,BCL2,HLA-G,HLA-DRB1,NFKBIA,HLA-DQB2,HLA-DMA,HLA-DMB,HLA-DRA,TRAF5,HLA-F,HLA-DPB1,HLA-DPA1,MAPK8,NFKB2,TRAF2,HLA-DRB4,HLA-C,FCER1G,MAPK10,HLA-DQA2,HLA-DRB5
	CD27 Signaling in Lymphocytes	0.0219	0.627	MAP2K6,MAP2K4,RELA,MAP3K11,NFKBIE,MAP3K5,MAP3K10,IKBKG,SIVA1,NFKBIA,TRAF5,CHUK,CD27,MAP2K1,MAP3K2,MAP3K9,MAP2K7,MAP3K6,CASP3,CYCS,MAP3K13,MAP3K1,APAF1,MAPK8,NFKB2,MAP3K12,TRAF2,CD70,MAPK10,MAP3K8,MAP2K3,MAP2K5
	Role of Macrophages, Fibroblasts and Endothelial Cells in Rheumatoid Arthritis	0.0245	0.481	SOCS1,AXIN1,IL6,VEGFA,TRAF4,ATF4,PLCB1,TRAF5,PRKD3,WNT5B,PRKD1,PIK3C2B,AKT2,CREBBP,PLCL2,STAT3,CREB5,PIK3CD,MAP2K3,CAMK2G,MAP2K6,TCF4,PIK3CA,FN1,FGF2,PDIA3,LRP6,CEBPD,JAK2,IGHG1,FZD1,PRKCZ,PLCD1,AKT1,CCL2,F2RL1,CREB1,PIK3R2,TLR3,CTNNB1,MMP1,CALML5,IL15,GNAQ,PLCG1,IL36B,IL16,CALM1 (includes others),TRAF2,WNT3A,CSF1,CSF2,TCF7L2,LRP1,IRAK4,IRAK2,FZD7,RYK,MAP2K4,SOCS3,TRAF3,MMP3,IL32,PRSS2,CXCL12,PIK…
	Allograft Rejection Signaling	0.0302	0.641	B2M,HLA-DOA,GZMB,HLA-A,HLA-B,HLA-DQA1,HLA-DQB1,IGHG1,FAS,HLA-G,HLA-DRB1,HLA-DQB2,HLA-DMA,HLA-DRA,HLA-DMB,HLA-F,HLA-DPB1,HLA-DPA1,HLA-DRB4,CD40,HLA-C,FCER1G,CD86,HLA-DQA2,HLA-DRB5
3	Cell Proliferation and Survival
	Adipogenesis pathway	0.00661	0.562	DGKD,SMAD3,NR2F2,HDAC10,FBXW7,MNAT1,RBP1,CTNNBIP1,HDAC6,CTBP1,LPIN1,EGR2,FGFR4,TBL1XR1,FZD2,KMT2B,TP53,SAP18,ATG5,ATG7,HDAC4,SMAD9,HDAC8,FGFR2,SAP30,ERCC2,RUNX1T1,HDAC3,DLK1,SIRT1,FZD6,KLF3,FZD5,RPS6KA1,FGFRL1,TCF7,PER2,RBBP4,DDIT3,FGF2,SAP30L,CEBPD,RBBP7,PPIP5K1,BMPR2,SMAD5,HIF1A,FZD1,AKT1,BMPR1A,CTBP2,CLOCK,STAT5B,ARNTL,CEBPB,NFATC4,FGF1,FZD8,NR1D2,EBF1,SIRT2,FOXO1,GTF2H4,SREBF1,KLF5,SOX9,FZD7,…
	RANK Signaling in Osteoclasts	0.00661	0.593	MAP2K4,MAP3K11,TAB2,PIK3R4,MAP3K10,IKBKG,PPP3R1,MAPK3,TRAF5,BIRC3,MAP3K2,PIK3C2B,MAP3K9,AKT2,MITF,MAP3K13,NFKB2,PPP3CC,GSN,MAP3K12,MAPK10,PIK3CD,MAP2K6,RELA,PIK3CA,CAMK4,PTK2B,NFKBIE,MAP3K5,AKT1,NFKBIA,PPP3CB,AKT3,PIK3R2,CHUK,MAP2K1,SRC,CALML5,MAP2K7,MAP3K6,PIK3C2A,MAP3K1,MAPK8,TNFRSF11A,CALM1 (includes others),TRAF2,NFATC2,MAP3K8,PIK3CB,ELK1,BIRC2
	NGF Signaling	0.0229	0.547	MAP2K4,MAP3K11,SOS2,PIK3R4,ROCK2,MAP3K10,IKBKG,SMPD4,MAPK3,TRAF4,MRAS,ATF4,MAP3K2,TP53,PIK3C2B,MAP3K9,AKT2,MAP3K13,CREBBP,NFKB2,CREB3L4,CREB5,RAP1A,MAP3K12,PTPN11,RHOA,PRKCD,MAPK10,PIK3CD,RPS6KA1,MAPK7,RAP1B,RELA,PIK3CA,TRIO,SMPD1,MAP3K5,PRKCZ,SHC1,AKT1,CREB1,AKT3,PIK3R2,CHUK,RPS6KA2,SMPD3,MAP2K1,MAP3K6,PIK3C2A,MAP3K1,MAPK8,PLCG1,RPS6KA5,BAX,ROCK1,MAP3K8,PIK3CB,ELK1
	Epithelial Adherens Junction Signaling	0.0302	0.514	RAPGEF1,MYH9,TGFBR1,MYL2,WASL,ARPC5,MYL5,MLLT4,TUBB,MYH7B,PTEN,TGFBR2,BAIAP2,MRAS,TUBA1C,ACTG2,FARP2,AKT2,NOTCH3,MYH14,SNAI1,TUBB2A,PTPRM,RAP1A,APC,MET,EPN2,CDH2,ACTA2,RHOA,ARPC2,ZYX,NOTCH1,PVRL2,RAP1B,MYH6,TCF4,SNAI2,PVRL3,BMPR2,IQGAP1,HNF1A,YES1,AKT1,SORBS1,HGF,TGFB2,TUBA3C/TUBA3D,AKT3,PVRL1,VCL,CTNNB1,ACTN1,EGFR,VAV2,SRC,ARPC5L,ACTB,TUBG1,TUBA4A,TCF7L1,FGF1,NOTCH4,MAGI1,TUBA1A,TUBB6,WAS,FER,SS…
	Insulin Receptor Signaling	0.0324	0.52	PRKACB,RAPGEF1,FOXO4,SOCS3,ASIC2,BAD,SGK1,ASIC3,SOS2,GSK3A,PIK3R4,PPP1R14B,PTEN,GYS1,MAPK3,TSC2,MRAS,PPP1CA,PPP1R14C,PIK3C2B,AKT2,CRKL,EIF2B3,PPP1R14A,VAMP2,SYNJ2,RHOQ,PTPN11,IRS1,ASIC1,PIK3CD,INSR,FYN,PIK3CA,EIF2B4,PPP1R3C,INPPL1,JAK2,STXBP4,EIF2B2,PTPRF,H2BFM,PRKCZ,PRKAG1,EIF4EBP1,SHC1,PPP1CC,AKT1,PPP1R10,PRKAR1B,AKT3,PIK3R2,STX4,MAP2K1,PIK3C2A,MAPK8,ACLY,INPP5D,GRB10,PRKAR2B,PRKCI,FOXO1,SYNJ1,…
4	Established Cancer Networks
	Molecular Mechanisms of Cancer	0.0204	0.474	RAP2B,RAC2,RAPGEF1,TGFBR1,AXIN1,SUV39H1,TAB2,SOS2,NCSTN,ARHGEF1,GSK3A,ZBTB17,RB1,BBC3,PLCB1,HIPK2,PRKD3,PRKD1,WNT5B,TP53,RND2,PIK3C2B,SMAD2,AKT2,CCNE2,TFDP1,RALB,PTCH1,CREBBP,ARHGEF17,NFKB2,RAP1A,MAX,IRS1,APH1A,MAP2K3,PIK3CD,CFLAR,NOTCH1,ARHGEF10,CAMK2G,MAP2K6,RAP1B,FYN,RAP2A,PIK3CA,TCF4,RALA,ARHGEF7,GNA11,LRP6,BMPR2,PSENEN,JAK2,FZD1,MAP3K5,PRKCZ,HHAT,AKT1,E2F5,ARHGEF3,PIK3R2,CTNNB1,BMP1,PMAIP1,G…
	Small Cell Lung Cancer Signaling	0.0204	0.592	RELA,TRAF3,PIK3CA,PA2G4,NFKBIE,SUV39H1,ABL1,PIK3R4,BCL2,PTEN,MYC,RB1,IKBKG,NFKBIA,AKT1,TRAF4,RARB,AKT3,CHUK,TRAF5,PIK3R2,RXRB,TP53,PIK3C2B,AKT2,FHIT,CCNE2,TFDP1,PIK3C2A,CYCS,CDK6,APAF1,NFKB2,TRAF2,MAX,CKS1B,PIK3CB,PIK3CD,PTGS2,RXRA,CDK2,BIRC2
	Colorectal Cancer Metastasis Signaling	0.0229	0.494	TGFBR1,AXIN1,SOS2,GNG13,IL6,MMP24,PTGER1,GNB1,VEGFA,GNB4,WNT5B,GNG12,TP53,RND2,SMAD2,PIK3C2B,AKT2,ADRBK2,STAT3,NFKB2,GNG10,GNB2,PIK3CD,PTGER2,SIAH1,TCF4,PIK3CA,LRP6,JAK2,FZD1,MMP25,AKT1,PIK3R2,TLR3,GNB1L,CTNNB1,GNG5,MMP1,EGFR,GNG4,ADCY6,MAPK8,WNT3A,PTGS2,JAK3,TCF7L2,LRP1,FZD7,PRKACB,MAP2K4,ADRBK1,BAD,MMP3,DIRAS3,SMAD3,GNB2L1,PIK3R4,MYC,TGFBR2,GNB3,RHOB,WNT7B,MAPK3,MRAS,FZD2,RALGDS,E2F4,CASP3,GNG2…
	Pancreatic Adenocarcinoma Signaling	0.0302	0.538	MAP2K4,TGFBR1,BAD,SMAD3,SUV39H1,PIK3R4,TGFBR2,VEGFA,RB1,MAPK3,RALGDS,TP53,PIK3C2B,SMAD2,E2F4,AKT2,TFDP1,HBEGF,VEGFC,NFKB2,STAT3,RALBP1,TGFB3,MAPK10,PIK3CD,NOTCH1,CDK2,RELA,PIK3CA,NAPEPLD,RALA,PA2G4,ABL1,JAK2,E2F3,PDGFC,BCL2,PGF,RAD51,AKT1,TGFB2,E2F5,AKT3,PIK3R2,MAP2K1,EGFR,PIK3C2A,MAPK8,MDM2,BIRC5,PLD4,TGFA,BRCA2,PIK3CB,PTGS2,ELK1,JAK3
	Regulation of the Epithelial-Mesenchymal Transition Pathway	0.0302	0.5	MAP2K4,TGFBR1,AXIN1,SMAD3,SOS2,NCSTN,PARD6G,PIK3R4,PARD6A,TGFBR2,MAML1,PYGO1,FGFR4,WNT7B,MAPK3,MRAS,FRS2,FZD2,WNT5B,HMGA2,PDGFRB,SMAD2,PIK3C2B,AKT2,NOTCH3,TWIST2,SNAI1,FGFR2,NFKB2,STAT3,ZEB1,APC,PYGO2,MET,CDH2,PTPN11,RHOA,APH1A,FZD6,TGFB3,PIK3CD,MAP2K3,FZD5,FGFRL1,NOTCH1,MAP2K5,FGF5,MAP2K6,RELA,PIK3CA,TCF4,ID2,SNAI2,FGF2,TWIST1,PARD6B,PSENEN,FZD1,HIF1A,JAK2,HNF1A,SMURF1,FGF13,AKT1,HGF,TGFB2,AKT3,…
5	Second Messengers and Nuclear Receptors
	Role of NFAT in Cardiac Hypertrophy	0.00174	0.549	MAP2K4,PRKACB,CAMK1,LIF,TGFBR1,CAMK1D,SOS2,GNB2L1,GNG13,HDAC10,IL6,PIK3R4,CABIN1,HDAC6,GNB1,TGFBR2,PLCD3,GNB4,GNB3,PLCE1,CAMK2D,MAPK3,PPP3R1,MRAS,PLCB1,PRKD3,PRKD1,GNG12,PIK3C2B,AKT2,HDAC4,HDAC8,ITPR2,GNG2,ITPR1,PPP3CC,PLCL2,GNG10,ADCY9,HDAC3,PRKCD,TGFB3,GNB2,MAPK10,RCAN3,PLCB3,PIK3CD,MAP2K3,SLC8A1,CAMK2G,MAP2K6,IL6ST,PIK3CA,CAMK4,PDIA3,PRKCZ,PRKAG1,PLCD1,SHC1,AKT1,PPP3CB,PRKAR1B,TGFB2,AKT3,PIK3R…
	G Protein Signaling Mediated by Tubby	0.00661	0.742	GNG4,GNAS,GNG2,GNB2L1,GNAQ,ABL1,GNG13,PLCG1,JAK2,GNG10,GNB1,GNB4,LCK,GNB3,GNB2,MRAS,PLCB3,PLCB1,TUB,INSR,GNB1L,GNG5,GNG12
	Gαq Signaling	0.0269	0.517	ADRBK1,DIRAS3,GNB2L1,GNG13,PIK3R4,GNB1,ROCK2,GNB4,HRH1,IKBKG,GNB3,GYS1,RHOB,MAPK3,PPP3R1,MRAS,PLCB1,ARHGEF25,PRKD3,GNG12,ADRA1B,PRKD1,RND2,PIK3C2B,AKT2,ITPR2,GNG2,RHOJ,ITPR1,NFKB2,PPP3CC,GNG10,RHOQ,RND3,RHOA,PRKCD,GNB2,PLCB3,PIK3CD,AGTR1,RELA,PIK3CA,NAPEPLD,CAMK4,PTK2B,NFKBIE,GNA11,PRKCZ,AKT1,NFKBIA,PPP3CB,AKT3,PIK3R2,CHUK,GNB1L,GNG5,MAP2K1,HTR2A,GNG4,RGS2,CALML5,GNAS,PIK3C2A,CSK,GNAQ,PLCG1,NFATC…
	P2Y Purigenic Receptor Signaling Pathway	0.0398	0.521	PRKACB,GNB2L1,GNG13,PIK3R4,MYC,GNB1,GNB4,PLCD3,GNB3,PLCE1,MAPK3,MRAS,ATF4,PLCB1,PRKD3,GNG12,PRKD1,PIK3C2B,AKT2,GNG2,CREBBP,NFKB2,CREB3L4,PLCL2,CREB5,GNG10,ADCY9,PRKCD,GNB2,PLCB3,PIK3CD,RELA,ITGA2B,PIK3CA,PDIA3,PRKCZ,PRKAG1,PLCD1,AKT1,CREB1,PRKAR1B,AKT3,PIK3R2,GNG5,GNB1L,ADCY8,PLCD4,MAP2K1,GNG4,P2RY4,GNAS,PIK3C2A,ADCY3,ADCY6,GNAQ,PLCG1,PRKAR2B,PRKCI,P2RY6,PIK3CB,PRKAR1A
6	Nervous System Related
	Ephrin B Signaling	0.0269	0.575	RAC2,RGS3,ITSN1,AXIN1,GNB2L1,GNA11,CXCL12,GNG13,HNRNPK,ROCK2,NCK2,GNB1,EPHB6,GNB4,EFNB2,GNB3,MAPK3,EFNB1,MRAS,ITSN2,GNG5,CTNNB1,GNB1L,GNG12,GNG4,VAV2,PXN,EPHB4,GNAS,KALRN,GNA12,GNG2,GNAQ,RAC3,GNG10,ROCK1,VAV3,RHOA,GNAO1,GNB2,CAP1,EPHB3
	Ephrin Receptor Signaling	0.0324	0.5	RAPGEF1,RAC2,ITSN1,AXIN1,WASL,SOS2,ARPC5,GNB2L1,CXCL12,GNG13,LIMK2,ROCK2,VEGFA,NCK2,GNB1,GNB4,GNB3,MAPK3,MRAS,ATF4,RASA1,GNG12,AKT2,NGEF,KALRN,ARHGEF15,CRKL,CREBBP,GNG2,VEGFC,CREB3L4,STAT3,CREB5,RAP1A,RAC3,GNG10,PTPN11,RHOA,ARPC2,GNAO1,GNB2,EPHA2,RAP1B,FYN,RGS3,PDGFA,GNA11,ABL1,EPHA4,JAK2,BCAR1,PDGFC,PGF,GRINA,EPHB6,SHC1,EFNB2,AKT1,SORBS1,EFNB1,CREB1,AKT3,GNB1L,GNG5,MAP2K1,GNG4,SRC,EPHB4,PXN,GNAS…
	Huntington's Disease Signaling	0.038	0.482	POLR2F,SGK1,SOS2,GNG13,GNB1,GNB4,MAP3K10,NSF,ATF4,PLCB1,NAPA,PRKD3,GNG12,PRKD1,TP53,CAPN5,PIK3C2B,AKT2,CREBBP,UBE2S,ITPR1,CREB5,GNG10,HTT,GNB2,PIK3CD,CAPN7,SNCA,PIK3CA,BDNF,GNA11,RCOR2,PRKCZ,TGM2,AKT1,CREB1,PIK3R2,GNG5,GNB1L,NAPB,EGFR,GNG4,POLR2J2/POLR2J3,YKT6,SH3GL3,GNAQ,MAPK8,HIP1,HSPA2,HAP1,STX16,NCOR2,CASP7,MAP2K4,HSPA14,VTI1A,HSPA1A/HSPA1B,GNB2L1,HDAC10,HSPA5,PIK3R4,AP2A2,CDK5R1,HDAC6,GNB3,C…
